# Supplementary material for: Comparative Interactome Analysis Reveals Architectural Principles Governing K+ Channel Function in Cancer
Source: Int J Mol Sci. 2026 Jun 29;27(13):5862. doi: 10.3390/ijms27135862 (PMC13362327; doi:10.3390/ijms27135862)
Supplement: Supplementary file 1 [file ijms-27-05862-s001.zip]

Archive with 24 entries (24 files):
- .DS_Store
- 100626OK-SupplFigures.pptx
- new-TableS1.pdf
- new-TableS10-STRING_enrichmentProcessKir2.1 (KCNJ2) ∩ KCNK3 (TASK-1) combined.xls
- new-TableS11-STRING_enrichmentComponentKir2.1 (KCNJ2) ∩ KCNK3 (TASK-1) combined.xls
- new-TableS12-enrichment.ComponentKir2.1 (KCNJ2) ∩ KCNK3 (TASK-1) combined.xls
- new-TableS13-enrichment.ComponentKir2.1 (KCNJ2) ∩ KCNK3 (TASK-1) combined.xls
- new-TableS14-STRING_enrichmentFunctionKir2.1 (KCNJ2) ∩ KCNK3 (TASK-1) combined.xls
- new-TableS15-enrichment.FunctionKir2.1 (KCNJ2) ∩ KCNK3 (TASK-1) combined.xls
- new-TableS16-STRING_enrichmentFunctionKCa3.1 (KCNN4) ∩ Kir2.1 (KCNJ2) ∩ KCNK3 (TASK-1) combined.xls
- new-TableS17-STRING_enrichmentProcessKCa3.1 (KCNN4) ∩ Kir2.1 (KCNJ2) ∩ KCNK3 (TASK-1) combined.xls
- new-TableS18-Kv13Interactome-ProteinsWithUniquePeptides.xls
- new-TableS19-common_89_proteins_cluster_assignments.xlsb
- new-TableS2-STRING_enrichmentComponentKCa3.1 (KCNN4) ∩ Kir2.1 (KCNJ2).xls
- new-TableS20-common_104_proteins_cluster_assignments.xlsx
- new-TableS21-common_144_proteins_cluster_assignments.xlsx
- new-TableS3-STRING_enrichmentFunctionKCa3.1 (KCNN4) ∩ Kir2.1 (KCNJ2).xls
- new-TableS4-STRING_enrichmentProcessKCa3.1 (KCNN4) ∩ Kir2.1 (KCNJ2).xls
- new-TableS5-STRING_enrichmentProcessKCa3.1 (KCNN4) ∩ KCNK3 (TASK-1) combined.xls
- new-TableS6-STRING_enrichmentFunctionKCa3.1 (KCNN4) ∩ KCNK3 (TASK-1) combined.xls
- new-TableS7-STRING_enrichmentComponentKCa3.1 (KCNN4) ∩ KCNK3 (TASK-1) combined.xls
- new-TableS8-STRING_enrichmentKEGGKir2.1 (KCNJ2) ∩ KCNK3 (TASK-1) combined.xls
- new-TableS9-enrichment.KEGGKir2.1 (KCNJ2) ∩ KCNK3 (TASK-1) combined.xls
- revised-table-legend.pdf
