# Supplementary material for: Comparative Interactome Analysis Reveals Architectural Principles Governing K+ Channel Function in Cancer
Source: Int J Mol Sci. 2026 Jun 29;27(13):5862. doi: 10.3390/ijms27135862 (PMC13362327; doi:10.3390/ijms27135862)
Supplement: Supplementary file 1 [file ijms-27-05862-s001.zip › new-TableS10-STRING_enrichmentProcessKir2.1 (KCNJ2) ∩ KCNK3 (TASK-1) combined.xls]

## Sheet: Table10-STRING_enrichmentProces
Description	Gene symbols	p_value	fdr
Protein localization	STAM2,EGFR,SEC23A,HGS,HIP1,SEC23B,OCLN,SCRIB,F11R,MYO6,STAM,TOM1L2,BTF3,GGA1,SQSTM1,TFRC,JUP,SEC31A,SEC24A,SCFD1, TOM1, ZFYVE16,SEC24B,GGA3,RABEP1,NACA,SRP54,LSR,PDIA4	2.09e-15	1.55e-11
Protein transport	STAM2,SEC23A,HGS,HIP1,SEC23B,SCRIB,MYO6,STAM,TOM1L2,BTF3,GGA1,SQSTM1,TFRC,SEC31A,SEC24A,SCFD1,TOM1,ZFYVE16,SEC24B, GGA3, RABEP1,NACA,SRP54,PDIA4	2.22e-15	1.55e-11
Vesicle-mediated transport	ITGAV,STAM2,TRIP11,EGFR,INSR,SEC23A,HGS,HIP1,SEC23B,IGF2R,SCRIB,MYO6,STAM,GGA1,SQSTM1,TFRC,SEC31A,SEC24A,SCFD1,TOM1, ZFYVE16,SEC24B,GGA3,RABEP1,IGF1R	1.56e-15	1.55e-11
Establishment of protein localization	STAM2,EGFR,SEC23A,HGS,HIP1,SEC23B,SCRIB,MYO6,STAM,TOM1L2,BTF3,GGA1,SQSTM1,TFRC,SEC31A,SEC24A,SCFD1,TOM1,ZFYVE16, SEC24B, GGA3,RABEP1,NACA,SRP54,PDIA4	9.86e-16	1.55e-11
Cellular localization	STAM2,TRIP11,EGFR,SEC23A,HGS,HIP1,SEC23B,OCLN,IGF2R,SCRIB,F11R,MYO6,STAM,TOM1L2,BTF3,GGA1,SQSTM1,TFRC,JUP,SEC31A, SEC24A, SCFD1,TOM1,ZFYVE16,SEC24B,GGA3,RABEP1,NACA,SRP54,LSR,PDIA4	1.29e-13	3.37e-10
Nitrogen compound transport	STAM2,SEC23A,HGS,HIP1,SEC23B,SCRIB,MYO6,STAM,SLC3A2,TOM1L2,BTF3,GGA1,SQSTM1,TFRC,SEC31A,SEC24A,SCFD1,TOM1,ZFYVE16, SEC24B,GGA3,RABEP1,NACA,SRP54,PDIA4	1.31e-13	3.37e-10
Intracellular protein transport	STAM2,SEC23A,HGS,SEC23B,SCRIB,MYO6,STAM,GGA1,SQSTM1,SEC31A,SEC24A,SCFD1,ZFYVE16,SEC24B,GGA3,NACA,SRP54	3.51e-12	6.11e-09
Organic substance transport	STAM2,SEC23A,HGS,HIP1,SEC23B,SCRIB,MYO6,STAM,SLC3A2,TOM1L2,BTF3,GGA1,SQSTM1,TFRC,SEC31A,SEC24A,SCFD1,TOM1,ZFYVE16, SEC24B,GGA3,RABEP1,NACA,SRP54,PDIA4	1.45e-11	2.28e-08
Localization	ITGAV,STAM2,TRIP11,EGFR,INSR,SEC23A,HGS,HIP1,SEC23B,OCLN,IGF2R,SCRIB,F11R,MYO6,STAM,SLC3A2,TOM1L2,BTF3,GGA1,SQSTM1, TFRC,JUP,SEC31A,SEC24A,MARK2,SCFD1,TOM1,ZFYVE16,SEC24B,GGA3,RABEP1,NACA,SRP54,LSR,IGF1R,PDIA4	2.32e-11	3.31e-08
Transport	ITGAV,STAM2,TRIP11,EGFR,INSR,SEC23A,HGS,HIP1,SEC23B,IGF2R,SCRIB,F11R,MYO6,STAM,SLC3A2,TOM1L2,BTF3,GGA1,SQSTM1,TFRC, SEC31A, SEC24A,SCFD1,TOM1,ZFYVE16,SEC24B,GGA3,RABEP1,NACA,SRP54,IGF1R,PDIA4	2.12e-10	2.78e-07
Intracellular transport	STAM2,TRIP11,SEC23A,HGS,SEC23B,IGF2R,SCRIB,MYO6,STAM,GGA1,SQSTM1,SEC31A,SEC24A,SCFD1,TOM1,ZFYVE16,SEC24B,GGA3,NACA, SRP54	3.39e-10	4.09e-07
COPII-coated vesicle cargo loading	SEC23A,SEC23B,SEC31A,SEC24A,SEC24B	1.57e-09	1.64e-06
Golgi vesicle transport	TRIP11,SEC23A,SEC23B,GGA1,SEC31A,SEC24A,SCFD1,SEC24B,GGA3,RABEP1	9.57e-09	9.38e-06
Endosomal transport	STAM2,HGS,SCRIB,STAM,GGA1,SQSTM1,TOM1,ZFYVE16,GGA3	1.87e-08	1.73e-05
Vesicle organization	STAM2,SEC23A,HGS,SEC23B,STAM,SQSTM1,SEC31A,SEC24A,ZFYVE16,SEC24B	2.49e-08	2.16e-05
Viral entry into host cell	ITGAV,EGFR,INSR,F11R,SLC3A2,TFRC,DAG1	2.86e-08	2.24e-05
Protein localization to membrane	EGFR,SEC23A,HGS,SCRIB,F11R,GGA1,JUP,GGA3,RABEP1,NACA,SRP54	5.25e-08	3.75e-05
Cellular component organization or biogenesis	NOTCH2,KIDINS220,DSG2,STAM2,TRIP11,EGFR,PDIA3,INSR,ALCAM,SEC23A,ZNF622,HGS,HIP1,SEC23B,OCLN,SCRIB,UTRN,F11R,MYO6, STAM, PKP4,SQSTM1,JUP,SEC31A,MPRIP,SEC24A,MARK2,PTK7,ZFYVE16,SEC24B,DAG1,RABEP1,SRP54,LSR,IGF1R	7.74e-08	5.06e-05
Endoplasmic reticulum to Golgi vesicle-mediated transport	TRIP11,SEC23A,SEC23B,SEC31A,SEC24A,SCFD1,SEC24B	8.3e-08	5.2e-05
Cellular component organization	NOTCH2,KIDINS220,DSG2,STAM2,TRIP11,EGFR,PDIA3,INSR,ALCAM,SEC23A,HGS,HIP1,SEC23B,OCLN,SCRIB,UTRN,F11R,MYO6,STAM,PKP4, SQSTM1,JUP,SEC31A,MPRIP,SEC24A,MARK2,PTK7,ZFYVE16,SEC24B,DAG1,RABEP1,SRP54,LSR,IGF1R	1.26e-07	7.58e-05
Cellular process	TMEM214,NOTCH2,KIDINS220,ITGAV,DSG2,STAM2,TRIP11,EGFR,NAA15,PDIA3,INSR,ALCAM,SEC23A,PSMD1,ZNF622,KIAA0319L,HGS,HIP1, SEC23B,OCLN,IGF2R,SCRIB,MPZL1,UTRN,F11R,MYO6,STAM,SLC3A2,TOM1L2,BTF3,GGA1,PKP4,SQSTM1,TFRC,JUP,SEC31A,WDR6,MPRIP, SEC24A,MARK2,SCFD1,TOM1,PTK7,ZFYVE16,RAI14,SEC24B,GGA3,DAG1,RABEP1,NACA,SRP54,RPL17,LSR,IGF1R,PDIA4	1.67e-07	9.04e-05
Endocytosis	EGFR,INSR,HGS,HIP1,IGF2R,SCRIB,MYO6,TFRC,TOM1,RABEP1	4.59e-07	0.00022
Regulation of localization	ITGAV,EGFR,INSR,HGS,HIP1,OCLN,SCRIB,UTRN,MYO6,STAM,BTF3,SQSTM1,TFRC,JUP,SEC24A,SCFD1,ZFYVE16,SEC24B,DAG1,NACA	4.73e-07	0.00022
Biological process involved in symbiotic interaction	ITGAV,EGFR,INSR,IGF2R,F11R,SLC3A2,TFRC,DAG1	6.66e-07	0.00031
Establishment of protein localization to vacuole	STAM2,HGS,STAM,ZFYVE16,GGA3	9.35e-07	0.00041
Cell morphogenesis	NOTCH2,KIDINS220,ITGAV,EGFR,ALCAM,SCRIB,SCFD1,PTK7,SEC24B,DAG1,IGF1R	3.82e-06	0.0015
Establishment of protein localization to organelle	STAM2,HGS,SCRIB,STAM,SQSTM1,ZFYVE16,GGA3,SRP54	4.55e-06	0.0018
Signaling	NOTCH2,KIDINS220,ITGAV,DSG2,STAM2,EGFR,PDIA3,INSR,ALCAM,ZNF622,HGS,HIP1,IGF2R,SCRIB,MPZL1,MYO6,STAM,TOM1L2,PKP4, SQSTM1, TFRC,JUP,MARK2,TOM1,PTK7,ZFYVE16,RAI14,DAG1,RABEP1,IGF1R	5.07e-06	0.0019
Protein localization to cell periphery	SEC23A,SCRIB,F11R,GGA1,JUP,GGA3,RABEP1	4.93e-06	0.0019
Vacuolar transport	STAM2,HGS,IGF2R,STAM,ZFYVE16,GGA3	7.6e-06	0.0026
Exocrine system development	EGFR,INSR,DAG1,SRP54	7.36e-06	0.0026
Receptor-mediated endocytosis	EGFR,INSR,HGS,HIP1,IGF2R,TFRC	8.13e-06	0.0027
Cell communication	NOTCH2,KIDINS220,ITGAV,DSG2,STAM2,EGFR,PDIA3,INSR,ALCAM,ZNF622,HGS,HIP1,IGF2R,SCRIB,MPZL1,MYO6,STAM,TOM1L2,PKP4, SQSTM1, TFRC,JUP,MARK2,TOM1,PTK7,ZFYVE16,RAI14,DAG1,RABEP1,IGF1R	8.01e-06	0.0027
Regulation of cellular component organization	NOTCH2,KIDINS220,ITGAV,EGFR,INSR,HIP1,OCLN,SCRIB,F11R,STAM,TOM1L2,SQSTM1,TFRC,MARK2,SCFD1,PTK7,ZFYVE16,DAG1,IGF1R	1.24e-05	0.0041
Neuron projection development	NOTCH2,KIDINS220,TRIP11,ALCAM,SCRIB,MARK2,PTK7,SEC24B,DAG1,IGF1R	1.66e-05	0.0053
Protein transport to vacuole involved in ubiquitin-dependent protein catabolic process via the multivesicular body sorting pathway	STAM2,HGS,STAM	1.92e-05	0.006
Cell morphogenesis involved in differentiation	NOTCH2,KIDINS220,ITGAV,ALCAM,SCRIB,PTK7,SEC24B,DAG1,IGF1R	2.3e-05	0.0069
Gland development	NOTCH2,EGFR,INSR,IGF2R,SCRIB,DAG1,SRP54,LSR	2.23e-05	0.0069
Protein localization to plasma membrane	SEC23A,SCRIB,F11R,GGA1,JUP,GGA3	2.26e-05	0.0069
Protein localization to organelle	STAM2,HGS,SCRIB,STAM,GGA1,SQSTM1,ZFYVE16,GGA3,RABEP1,SRP54	2.67e-05	0.0076
Peptidyl-tyrosine autophosphorylation	EGFR,INSR,IGF1R	2.62e-05	0.0076
Vesicle-mediated transport to the plasma membrane	HGS,SCRIB,GGA1,GGA3,RABEP1	2.83e-05	0.0079
Cell morphogenesis involved in neuron differentiation	NOTCH2,KIDINS220,ALCAM,SCRIB,PTK7,SEC24B,DAG1,IGF1R	3.05e-05	0.0083
Protein localization to cell-cell junction	SCRIB,F11R,LSR	3.03e-05	0.0083
Circulatory system development	NOTCH2,ITGAV,DSG2,TRIP11,NAA15,INSR,PTK7,SEC24B,DAG1,NACA,IGF1R	3.54e-05	0.0094
Establishment of protein localization to membrane	EGFR,SCRIB,GGA1,GGA3,NACA,SRP54	3.72e-05	0.0097
Inner ear receptor cell differentiation	TRIP11,SCRIB,MYO6,SEC24B	4.06e-05	0.0105
Negative regulation of protein localization to endoplasmic reticulum	BTF3,NACA	4.55e-05	0.0115
Membrane organization	STAM2,EGFR,SEC23A,HGS,SEC23B,STAM,SEC31A,SEC24A,SEC24B,RABEP1	5.24e-05	0.013
Generation of neurons	NOTCH2,KIDINS220,TRIP11,ALCAM,KIAA0319L,SCRIB,MYO6,MARK2,PTK7,SEC24B,DAG1,IGF1R	5.75e-05	0.0139
Cochlear nucleus development	SCRIB,SEC24B	7.57e-05	0.018
Protein targeting to lysosome	HGS,ZFYVE16,GGA3	8.69e-05	0.02
Cell differentiation	NOTCH2,KIDINS220,ITGAV,TRIP11,EGFR,NAA15,ALCAM,KIAA0319L,HIP1,SCRIB,F11R,MYO6,SQSTM1,TFRC,MARK2,PTK7,RAI14,SEC24B, DAG1, SRP54,LSR,IGF1R	9.63e-05	0.0219
Regulation of protein kinase B signaling	EGFR,INSR,HIP1,DAG1,IGF1R	0.00011	0.0245
Cardiac chamber development	NOTCH2,TRIP11,PTK7,NACA,IGF1R	0.00012	0.0252
Multivesicular body assembly	STAM2,HGS,STAM	0.00013	0.0262
Cell-cell adhesion	ITGAV,DSG2,EGFR,ALCAM,SCRIB,F11R,PKP4,JUP	0.00013	0.0272
Endosome organization	STAM2,HGS,STAM,SQSTM1	0.00014	0.0279
Signal transduction	NOTCH2,KIDINS220,ITGAV,STAM2,EGFR,PDIA3,INSR,ALCAM,ZNF622,HGS,HIP1,IGF2R,MPZL1,MYO6,STAM,TOM1L2,SQSTM1,TFRC,JUP, MARK2, TOM1,PTK7,ZFYVE16,RAI14,RABEP1,IGF1R	0.00014	0.0279
Heart development	NOTCH2,DSG2,TRIP11,INSR,PTK7,SEC24B,NACA,IGF1R	0.00014	0.0279
Cell-cell junction organization	DSG2,OCLN,PKP4,JUP,LSR	0.00014	0.0279
Neuron differentiation	NOTCH2,KIDINS220,TRIP11,ALCAM,SCRIB,MYO6,MARK2,PTK7,SEC24B,DAG1,IGF1R	0.00015	0.0282
Maintenance of blood-brain barrier	OCLN,F11R,LSR	0.00015	0.0282
Regulation of vesicle-mediated transport	ITGAV,INSR,HGS,HIP1,SCRIB,STAM,SCFD1,ZFYVE16	0.00015	0.0282
Regulation of molecular function	KIDINS220,ITGAV,EGFR,INSR,SEC23A,PSMD1,ZNF622,HGS,HIP1,SEC23B,SCRIB,UTRN,F11R,PKP4,TFRC,JUP,MARK2,DAG1,RABEP1,IGF1R	0.00015	0.0282
Developmental process	NOTCH2,KIDINS220,ITGAV,DSG2,TRIP11,EGFR,NAA15,INSR,ALCAM,KIAA0319L,HIP1,IGF2R,SCRIB,UTRN,F11R,MYO6,SQSTM1,TFRC,JUP, MARK2, SCFD1,PTK7,RAI14,SEC24B,DAG1,NACA,SRP54,LSR,IGF1R	0.00016	0.029
Regulation of apoptotic process	NOTCH2,ITGAV,EGFR,NAA15,PDIA3,ZNF622,HIP1,IGF2R,SCRIB,SQSTM1,TFRC,NACA,IGF1R	0.00016	0.029
Heterotypic cell-cell adhesion	ITGAV,DSG2,JUP	0.00017	0.031
Positive regulation of signaling	NOTCH2,ITGAV,EGFR,PDIA3,INSR,ZNF622,HIP1,SCRIB,F11R,SQSTM1,TFRC,JUP,PTK7,IGF1R	0.00019	0.0328
Inner ear receptor cell stereocilium organization	TRIP11,SCRIB,SEC24B	0.00019	0.0328
post-Golgi vesicle-mediated transport	GGA1,SCFD1,GGA3,RABEP1	0.00019	0.033
Biological regulation	NOTCH2,KIDINS220,ITGAV,DSG2,STAM2,TRIP11,EGFR,NAA15,PDIA3,INSR,ALCAM,SEC23A,PSMD1,ZNF622,HGS,HIP1,SEC23B,OCLN,IGF2R, SCRIB,MPZL1,UTRN,F11R,MYO6,STAM,TOM1L2,BTF3,GGA1,PKP4,SQSTM1,TFRC,JUP,WDR6,SEC24A,MARK2,SCFD1,TOM1,PTK7,ZFYVE16,RAI14,SEC24B, GGA3,DAG1,RABEP1,NACA,LSR,IGF1R	0.00021	0.0337
Plasma membrane bounded cell projection organization	NOTCH2,KIDINS220,TRIP11,INSR,ALCAM,SCRIB,MARK2,PTK7,SEC24B,DAG1,IGF1R	0.00023	0.0363
Gland morphogenesis	NOTCH2,EGFR,SCRIB,DAG1	0.00023	0.0368
Inner ear morphogenesis	SCRIB,MYO6,PTK7,SEC24B	0.00026	0.0397
Inner ear development	TRIP11,SCRIB,MYO6,PTK7,SEC24B	0.00027	0.0407
Exocrine pancreas development	INSR,SRP54	0.00027	0.0408
Regulation of receptor-mediated endocytosis	ITGAV,INSR,HIP1,SCRIB	0.00028	0.0408
Regulation of transport	ITGAV,INSR,HGS,HIP1,OCLN,SCRIB,UTRN,MYO6,STAM,JUP,SEC24A,SCFD1,ZFYVE16,SEC24B	0.00027	0.0408
Anatomical structure morphogenesis	NOTCH2,KIDINS220,ITGAV,TRIP11,EGFR,NAA15,INSR,ALCAM,SCRIB,MYO6,SCFD1,PTK7,SEC24B,DAG1,NACA,IGF1R	0.00029	0.0414
Regulation of biological process	NOTCH2,KIDINS220,ITGAV,DSG2,STAM2,TRIP11,EGFR,NAA15,PDIA3,INSR,ALCAM,PSMD1,ZNF622,HGS,HIP1,OCLN,IGF2R,SCRIB,MPZL1, UTRN, F11R,MYO6,STAM,TOM1L2,BTF3,GGA1,PKP4,SQSTM1,TFRC,JUP,WDR6,SEC24A,MARK2,SCFD1,TOM1,PTK7,ZFYVE16,RAI14,SEC24B,GGA3,DAG1, RABEP1,NACA,LSR,IGF1R	0.0003	0.0436
Response to stimulus	NOTCH2,KIDINS220,ITGAV,STAM2,EGFR,PDIA3,INSR,ALCAM,ZNF622,HGS,HIP1,IGF2R,SCRIB,MPZL1,F11R,MYO6,STAM,SLC3A2,TOM1L2, SQSTM1,TFRC,JUP,SEC31A,MARK2,SCFD1,TOM1,PTK7,ZFYVE16,RAI14,DAG1,RABEP1,NACA,SRP54,IGF1R,PDIA4	0.0003	0.0436
Regulation of cellular localization	EGFR,BTF3,SQSTM1,TFRC,JUP,SEC24A,SCFD1,SEC24B,DAG1,NACA	0.00031	0.0436
Membrane fission	STAM2,HGS,STAM	0.0003	0.0436
Cell adhesion	ITGAV,DSG2,EGFR,ALCAM,SCRIB,F11R,PKP4,JUP,PTK7,DAG1	0.00032	0.0438
Regulation of endocytosis	ITGAV,INSR,HIP1,SCRIB,ZFYVE16	0.00032	0.0438
Inner ear auditory receptor cell differentiation	SCRIB,MYO6,SEC24B	0.00032	0.0438
Positive regulation of protein kinase B signaling	EGFR,INSR,HIP1,IGF1R	0.00032	0.0438
Positive regulation of biological process	NOTCH2,KIDINS220,ITGAV,TRIP11,EGFR,NAA15,PDIA3,INSR,ZNF622,HGS,HIP1,OCLN,IGF2R,SCRIB,UTRN,F11R,MYO6,STAM,GGA1,PKP4, SQSTM1,TFRC,JUP,SEC24A,MARK2,PTK7,GGA3,DAG1,NACA,IGF1R	0.00034	0.0455
Positive regulation of cellular process	NOTCH2,KIDINS220,ITGAV,TRIP11,EGFR,NAA15,PDIA3,INSR,ZNF622,HGS,HIP1,OCLN,IGF2R,SCRIB,UTRN,F11R,MYO6,STAM,PKP4,SQSTM1, TFRC, JUP,SEC24A,MARK2,PTK7,DAG1,NACA,IGF1R	0.00035	0.0461
