# Supplementary material for: Comparative Interactome Analysis Reveals Architectural Principles Governing K+ Channel Function in Cancer
Source: Int J Mol Sci. 2026 Jun 29;27(13):5862. doi: 10.3390/ijms27135862 (PMC13362327; doi:10.3390/ijms27135862)
Supplement: Supplementary file 1 [file ijms-27-05862-s001.zip › new-TableS11-STRING_enrichmentComponentKir2.1 (KCNJ2) ∩ KCNK3 (TASK-1) combined.xls]

## Sheet: Table12-STRING_enrichmentCompon
Description	Gene symbols	p_value	fdr
Vesicle	KIDINS220,ITGAV,DSG2,STAM2,TRIP11,EGFR,PDIA3,INSR,ALCAM,SEC23A,PSMD1,KIAA0319L,HGS,HIP1,SEC23B,OCLN,IGF2R,SCRIB,UTRN, F11R,MYO6, STAM,SLC3A2,TOM1L2,GGA1,SQSTM1,TFRC,JUP,SEC31A,SEC24A,SCFD1,TOM1,ZFYVE16,SEC24B,GGA3,DAG1,RABEP1,NACA,LSR,PDIA4	6.8e-17	1.39e-13
Cytoplasmic vesicle	KIDINS220,ITGAV,STAM2,TRIP11,EGFR,PDIA3,INSR,SEC23A,PSMD1,KIAA0319L,HGS,HIP1,SEC23B,OCLN,IGF2R,MYO6,STAM,SLC3A2,TOM1L2,GGA1,SQSTM1,TFRC,JUP,SEC31A,SEC24A,SCFD1,TOM1,ZFYVE16,SEC24B,GGA3,RABEP1,PDIA4	1.77e-15	1.81e-12
Cytoplasmic vesicle membrane	ITGAV,STAM2,TRIP11,EGFR,PDIA3,INSR,SEC23A,HGS,HIP1,SEC23B,IGF2R,MYO6,STAM,GGA1,TFRC,SEC31A,SEC24A,TOM1,ZFYVE16,SEC24B,GGA3,RABEP1	3.3e-13	1.69e-10
Bounding membrane of organelle	NOTCH2,ITGAV,STAM2,TRIP11,EGFR,PDIA3,INSR,SEC23A,KIAA0319L,HGS,HIP1,SEC23B,OCLN,IGF2R,MYO6,STAM,SLC3A2,GGA1,TFRC, SEC31A,SEC24A,SCFD1,TOM1,ZFYVE16,SEC24B,GGA3,RABEP1	1.55e-12	5.3e-10
Coated vesicle membrane	EGFR,SEC23A,HIP1,SEC23B,IGF2R,MYO6,TFRC,SEC31A,SEC24A,SEC24B	2.06e-10	6.02e-08
Endomembrane system	TMEM214,NOTCH2,KIDINS220,ITGAV,STAM2,TRIP11,EGFR,PDIA3,INSR,SEC23A,PSMD1,ZNF622,KIAA0319L,HGS,HIP1,SEC23B,IGF2R,MYO6, STAM,TOM1L2,GGA1,SQSTM1,TFRC,JUP,SEC31A,SEC24A,SCFD1,TOM1,ZFYVE16,SEC24B,GGA3,DAG1,RABEP1,SRP54,PDIA4	5.26e-10	1.35e-07
Anchoring junction	ITGAV,DSG2,EGFR,PDIA3,ALCAM,OCLN,IGF2R,SCRIB,MPZL1,UTRN,F11R,SLC3A2,PKP4,JUP,MPRIP,PTK7,RAI14,DAG1,LSR	1.55e-09	3.53e-07
COPII vesicle coat	SEC23A,SEC23B,SEC31A,SEC24A,SEC24B	2.09e-09	4.27e-07
Protein-containing complex	NOTCH2,KIDINS220,ITGAV,STAM2,EGFR,NAA15,PDIA3,INSR,SEC23A,PSMD1,ZNF622,HGS,SEC23B,OCLN,IGF2R,SCRIB,UTRN,F11R,MYO6, STAM,SLC3A2,BTF3,GGA1,TFRC,JUP,SEC31A,SEC24A,SEC24B,GGA3,DAG1,RABEP1,NACA,SRP54,RPL17,LSR,IGF1R	8.55e-09	1.59e-06
Endosome	KIDINS220,STAM2,EGFR,PDIA3,INSR,HGS,IGF2R,STAM,TOM1L2,GGA1,SQSTM1,TFRC,TOM1,ZFYVE16,GGA3,RABEP1	1.44e-08	2.45e-06
Early endosome	STAM2,EGFR,HGS,IGF2R,STAM,GGA1,TFRC,TOM1,ZFYVE16,GGA3,RABEP1	1.91e-08	2.79e-06
Endosome membrane	STAM2,EGFR,PDIA3,INSR,HGS,IGF2R,STAM,GGA1,TFRC,ZFYVE16,GGA3,RABEP1	2.95e-08	4.03e-06
Endocytic vesicle	ITGAV,STAM2,EGFR,PDIA3,HGS,OCLN,IGF2R,MYO6,TFRC,RABEP1	3.66e-08	4.69e-06
Early endosome membrane	STAM2,EGFR,HGS,STAM,GGA1,ZFYVE16,GGA3,RABEP1	4.82e-08	5.8e-06
Endoplasmic reticulum exit site	SEC23A,SEC23B,SEC31A,SEC24A,SEC24B	4.9e-08	5.8e-06
Membrane	TMEM214,NOTCH2,KIDINS220,ITGAV,DSG2,STAM2,TRIP11,EGFR,NAA15,PDIA3,INSR,ALCAM,SEC23A,PSMD1,KIAA0319L,HGS,HIP1,SEC23B,OCLN,IGF2R,SCRIB,MPZL1,UTRN,F11R,MYO6,STAM,SLC3A2,TOM1L2,GGA1,PKP4,TFRC,JUP,SEC31A,WDR6,SEC24A,MARK2,SCFD1,TOM1, PTK7,ZFYVE16,SEC24B,GGA3,DAG1,RABEP1,LSR,IGF1R	6.33e-08	6.82e-06
Organelle membrane	TMEM214,NOTCH2,ITGAV,STAM2,TRIP11,EGFR,PDIA3,INSR,SEC23A,KIAA0319L,HGS,HIP1,SEC23B,OCLN,IGF2R,MYO6,STAM,SLC3A2,GGA1,TFRC,SEC31A,SEC24A,SCFD1,TOM1,ZFYVE16,SEC24B,GGA3,RABEP1	7.33e-08	7.51e-06
Membrane protein complex	ITGAV,EGFR,PDIA3,INSR,SEC23A,SEC23B,IGF2R,UTRN,SLC3A2,TFRC,JUP,SEC31A,SEC24A,SEC24B,DAG1,IGF1R	1.43e-07	1.39e-05
Focal adhesion	ITGAV,EGFR,PDIA3,ALCAM,IGF2R,MPZL1,JUP,MPRIP,PTK7,DAG1	2.41e-07	2.24e-05
Membrane coat	SEC23A,SEC23B,IGF2R,SEC31A,SEC24A,SEC24B	2.86e-07	2.55e-05
ESCRT-0 complex	STAM2,HGS,STAM	4.06e-07	3.2e-05
Extracellular exosome	ITGAV,DSG2,PDIA3,INSR,ALCAM,HGS,IGF2R,SCRIB,UTRN,F11R,MYO6,SLC3A2,TOM1L2,SQSTM1,TFRC,JUP,TOM1,DAG1,NACA,LSR	4.48e-07	3.4e-05
Cell junction	ITGAV,DSG2,EGFR,PDIA3,ALCAM,HIP1,OCLN,IGF2R,SCRIB,MPZL1,UTRN,F11R,SLC3A2,PKP4,JUP,MPRIP,PTK7,RAI14,DAG1,LSR	5.18e-07	3.79e-05
Cell surface	NOTCH2,ITGAV,DSG2,EGFR,PDIA3,INSR,ALCAM,IGF2R,MPZL1,SLC3A2,TFRC,DAG1,PDIA4	8.93e-07	5.38e-05
Cytoplasm	TMEM214,NOTCH2,KIDINS220,ITGAV,STAM2,TRIP11,EGFR,NAA15,PDIA3,INSR,SEC23A,PSMD1,ZNF622,KIAA0319L,HGS,HIP1,SEC23B,OCLN, IGF2R,SCRIB,UTRN,MYO6,STAM,SLC3A2,TOM1L2,BTF3,GGA1,PKP4,SQSTM1,TFRC,JUP,SEC31A,WDR6,MPRIP,SEC24A,MARK2,SCFD1,TOM1, ZFYVE16,RAI14,SEC24B,GGA3,DAG1,RABEP1,NACA,SRP54,RPL17,IGF1R,PDIA4	4.41e-06	0.00026
Membrane-bounded organelle	TMEM214,NOTCH2,KIDINS220,ITGAV,DSG2,STAM2,TRIP11,EGFR,NAA15,PDIA3,INSR,ALCAM,SEC23A,PSMD1,ZNF622,KIAA0319L,HGS,HIP1, SEC23B,OCLN,IGF2R,SCRIB,UTRN,F11R,MYO6,STAM,SLC3A2,TOM1L2,BTF3,GGA1,PKP4,SQSTM1,TFRC,JUP,SEC31A,SEC24A,MARK2,SCFD1, TOM1,ZFYVE16,RAI14,SEC24B,GGA3,DAG1,RABEP1,NACA,SRP54,RPL17,LSR,IGF1R,PDIA4	6.35e-06	0.00036
Cell-cell junction	DSG2,OCLN,SCRIB,F11R,PKP4,JUP,PTK7,DAG1,LSR	1.02e-05	0.00055
Organelle	TMEM214,NOTCH2,KIDINS220,ITGAV,DSG2,STAM2,TRIP11,EGFR,NAA15,PDIA3,INSR,ALCAM,SEC23A,PSMD1,ZNF622,KIAA0319L,HGS,HIP1, SEC23B,OCLN,IGF2R,SCRIB,UTRN,F11R,MYO6,STAM,SLC3A2,TOM1L2,BTF3,GGA1,PKP4,SQSTM1,TFRC,JUP,SEC31A,MPRIP,SEC24A,MARK2, SCFD1,TOM1,ZFYVE16,RAI14,SEC24B,GGA3,DAG1,RABEP1,NACA,SRP54,RPL17,LSR,IGF1R,PDIA4	1.53e-05	0.0008
Extracellular space	ITGAV,DSG2,EGFR,PDIA3,INSR,ALCAM,HGS,IGF2R,SCRIB,UTRN,F11R,MYO6,SLC3A2,TOM1L2,SQSTM1,TFRC,JUP,TOM1,DAG1,NACA,LSR, PDIA4	2.9e-05	0.0014
Intracellular membrane-bounded organelle	TMEM214,NOTCH2,KIDINS220,ITGAV,DSG2,STAM2,TRIP11,EGFR,NAA15,PDIA3,INSR,SEC23A,PSMD1,ZNF622,KIAA0319L,HGS,HIP1,SEC23B, OCLN,IGF2R,SCRIB,UTRN,MYO6,STAM,SLC3A2,TOM1L2,BTF3,GGA1,PKP4,SQSTM1,TFRC,JUP,SEC31A,SEC24A,MARK2,SCFD1,TOM1,ZFYVE16,RAI14,SEC24B,GGA3,DAG1,RABEP1,NACA,SRP54,RPL17,IGF1R,PDIA4	2.72e-05	0.0014
Plasma membrane region	ITGAV,EGFR,INSR,HIP1,OCLN,SCRIB,UTRN,MYO6,SLC3A2,TFRC,JUP,DAG1,IGF1R	2.92e-05	0.0014
Clathrin-coated vesicle membrane	EGFR,HIP1,IGF2R,MYO6,TFRC	3.66e-05	0.0017
Plasma membrane protein complex	ITGAV,EGFR,INSR,UTRN,SLC3A2,TFRC,JUP,DAG1,IGF1R	3.69e-05	0.0017
Desmosome	DSG2,PKP4,JUP	6.37e-05	0.0029
Cytosol	TMEM214,KIDINS220,ITGAV,STAM2,NAA15,SEC23A,PSMD1,ZNF622,HGS,HIP1,SEC23B,MYO6,STAM,BTF3,GGA1,SQSTM1,JUP,SEC31A,WDR6, MPRIP,SEC24A,SCFD1,TOM1,ZFYVE16,RAI14,SEC24B,DAG1,SRP54,RPL17	7.44e-05	0.0033
Nascent polypeptide-associated complex	BTF3,NACA	0.00011	0.0048
Insulin receptor complex	INSR,IGF1R	0.00011	0.0048
alphav-beta3 integrin-IGF-1-IGF1R complex	ITGAV,IGF1R	0.00011	0.0048
Golgi apparatus	TMEM214,NOTCH2,TRIP11,EGFR,SEC23A,ZNF622,KIAA0319L,HIP1,IGF2R,MYO6,GGA1,SCFD1,GGA3,DAG1	0.00014	0.0055
Extracellular region	NOTCH2,ITGAV,DSG2,EGFR,PDIA3,INSR,ALCAM,PSMD1,HGS,IGF2R,SCRIB,UTRN,F11R,MYO6,SLC3A2,TOM1L2,SQSTM1,TFRC,JUP,TOM1, DAG1,NACA,LSR,PDIA4	0.00016	0.0062
Late endosome	KIDINS220,EGFR,INSR,HGS,IGF2R,SQSTM1	0.00017	0.0063
Intracellular organelle	TMEM214,NOTCH2,KIDINS220,ITGAV,DSG2,STAM2,TRIP11,EGFR,NAA15,PDIA3,INSR,SEC23A,PSMD1,ZNF622,KIAA0319L,HGS,HIP1,SEC23B, OCLN,IGF2R,SCRIB,UTRN,MYO6,STAM,SLC3A2,TOM1L2,BTF3,GGA1,PKP4,SQSTM1,TFRC,JUP,SEC31A,MPRIP,SEC24A,MARK2,SCFD1,TOM1, ZFYVE16,RAI14,SEC24B,GGA3,DAG1,RABEP1,NACA,SRP54,RPL17,IGF1R,PDIA4	0.00016	0.0063
Cell leading edge	ITGAV,EGFR,INSR,OCLN,SCRIB,MYO6,DAG1	0.00018	0.0066
Organelle subcompartment	TMEM214,NOTCH2,EGFR,PDIA3,SEC23A,SEC23B,IGF2R,GGA1,SEC31A,SEC24A,SCFD1,SEC24B,GGA3	0.00018	0.0066
Transport vesicle	TRIP11,SEC23A,SEC23B,IGF2R,SEC31A,SEC24A,SEC24B	0.00019	0.0069
Lysosome	INSR,PSMD1,HGS,OCLN,MYO6,SLC3A2,SQSTM1,TOM1,GGA3	0.00022	0.0077
Filopodium	ITGAV,UTRN,MYO6,DAG1	0.00026	0.0088
Melanosome	PDIA3,SLC3A2,TFRC,PDIA4	0.00028	0.0093
Side of membrane	ITGAV,INSR,ALCAM,HIP1,PKP4,TFRC,JUP,DAG1	0.00029	0.0096
Extrinsic component of postsynaptic membrane	HIP1,SCRIB	0.00034	0.0106
Basolateral plasma membrane	EGFR,SCRIB,SLC3A2,TFRC,DAG1	0.00045	0.0138
Cornified envelope	DSG2,PKP4,JUP	0.00069	0.0201
Plasma membrane	NOTCH2,ITGAV,DSG2,EGFR,INSR,ALCAM,KIAA0319L,HIP1,OCLN,IGF2R,SCRIB,MPZL1,UTRN,F11R,MYO6,SLC3A2,PKP4,TFRC,JUP,WDR6, MARK2,SCFD1,TOM1,PTK7,DAG1,LSR,IGF1R	0.00081	0.0231
Apical junction complex	OCLN,F11R,JUP,LSR	0.00091	0.0255
Perinuclear region of cytoplasm	EGFR,SEC23A,SEC23B,IGF2R,MYO6,PKP4,TFRC,SEC31A	0.00092	0.0255
Endoplasmic reticulum	TMEM214,NOTCH2,EGFR,PDIA3,SEC23A,SEC23B,SQSTM1,SEC31A,SEC24A,SCFD1,SEC24B,DAG1,SRP54,PDIA4	0.0011	0.0291
Clathrin-coated endocytic vesicle membrane	EGFR,IGF2R,TFRC	0.0011	0.0294
Receptor complex	NOTCH2,ITGAV,EGFR,INSR,TFRC,IGF1R	0.0011	0.0295
Cell-cell contact zone	DSG2,SCRIB,JUP	0.0012	0.0298
Endoplasmic reticulum membrane	TMEM214,NOTCH2,EGFR,PDIA3,SEC23A,SEC23B,SEC31A,SEC24A,SCFD1,SEC24B	0.0013	0.0323
Dystrophin-associated glycoprotein complex	UTRN,DAG1	0.0013	0.0323
Cell periphery	NOTCH2,ITGAV,DSG2,EGFR,INSR,ALCAM,KIAA0319L,HIP1,OCLN,IGF2R,SCRIB,MPZL1,UTRN,F11R,MYO6,SLC3A2,PKP4,TFRC,JUP,WDR6, MARK2,SCFD1,TOM1,PTK7,RAI14,DAG1,LSR,IGF1R	0.0013	0.0323
Filopodium membrane	ITGAV,UTRN	0.0014	0.0341
Leading edge membrane	ITGAV,EGFR,INSR,MYO6	0.0015	0.0354
Adherens junction	SCRIB,PKP4,JUP,DAG1	0.0016	0.038
Apicolateral plasma membrane	OCLN,JUP	0.002	0.0465
Recycling endosome	PDIA3,TFRC,GGA3,RABEP1	0.0021	0.0477
Plasma membrane signaling receptor complex	ITGAV,INSR,TFRC,IGF1R	0.0022	0.0498
