# Supplementary material for: Comparative Interactome Analysis Reveals Architectural Principles Governing K+ Channel Function in Cancer
Source: Int J Mol Sci. 2026 Jun 29;27(13):5862. doi: 10.3390/ijms27135862 (PMC13362327; doi:10.3390/ijms27135862)
Supplement: Supplementary file 1 [file ijms-27-05862-s001.zip › new-TableS12-enrichment.ComponentKir2.1 (KCNJ2) ∩ KCNK3 (TASK-1) combined.xls]

## Sheet: Sheet1
#term ID	Term description	Observed gene count	Background gene count	Strength	Signal	fdr	Matching proteins in your network (labels)
GO:0031982	Vesicle	42	3957	0.56	0.89	1.05e-14	MPP6,KIDINS220,ITGAV,DSG2,STAM2, TRIP11,EGFR,PDIA3,INSR,ALCAM,SEC23A,PSMD1,KIAA0319L,HGS,HIP1,SEC23B,OCLN,IGF2R,SCRIB,UTRN,F11R,MYO6,NIBAN2,STAM,SLC3A2, TOM1L2,GGA1,SQSTM1,TFRC,JUP,SEC31A,SEC24A,SCFD1,TOM1,ZFYVE16,SEC24B,GGA3,DAG1,RABEP1,NACA,LSR,PDIA4
GO:0031410	Cytoplasmic vesicle	32	2482	0.65	0.99	7.41e-12	KIDINS220,ITGAV,STAM2,TRIP11,EGFR,PDIA3,INSR,SEC23A,PSMD1,KIAA0319L,HGS,HIP1,SEC23B,OCLN,IGF2R,MYO6,STAM,SLC3A2,TOM1L2, GGA1,SQSTM1,TFRC,JUP,SEC31A,SEC24A,SCFD1,TOM1,ZFYVE16,SEC24B,GGA3,RABEP1,PDIA4
GO:0030659	Cytoplasmic vesicle membrane	22	1190	0.81	1.2	4.01e-10	ITGAV,STAM2,TRIP11,EGFR,PDIA3,INSR,SEC23A,HGS,HIP1,SEC23B,IGF2R,MYO6,STAM,GGA1,TFRC,SEC31A,SEC24A,TOM1,ZFYVE16,SEC24B, GGA3,RABEP1
GO:0098588	Bounding membrane of organelle	27	2125	0.64	0.92	1.56e-09	NOTCH2,ITGAV,STAM2,TRIP11,EGFR,PDIA3,INSR,SEC23A,KIAA0319L,HGS,HIP1,SEC23B,OCLN,IGF2R,MYO6,STAM,SLC3A2,GGA1,TFRC,SEC31A,SEC24A,SCFD1,TOM1,ZFYVE16,SEC24B,GGA3,RABEP1
GO:0070161	Anchoring junction	21	1325	0.74	1.02	1.58e-08	MPP6,ITGAV,DSG2,EGFR,PDIA3,ALCAM,OCLN,IGF2R,SCRIB,MPZL1,UTRN,F11R,NIBAN2,SLC3A2,PKP4,JUP,MPRIP,PTK7,RAI14,DAG1,LSR
GO:0030662	Coated vesicle membrane	10	193	1.25	1.69	7.63e-08	EGFR,SEC23A,HIP1,SEC23B,IGF2R,MYO6,TFRC,SEC31A,SEC24A,SEC24B
GO:0012505	Endomembrane system	35	4721	0.41	0.57	4.87e-07	TMEM214,NOTCH2,KIDINS220,ITGAV,STAM2,TRIP11,EGFR,PDIA3,INSR,SEC23A,PSMD1,ZNF622,KIAA0319L,HGS,HIP1,SEC23B,IGF2R,MYO6, STAM,TOM1L2,GGA1,SQSTM1,TFRC,JUP,SEC31A,SEC24A,SCFD1,TOM1,ZFYVE16,SEC24B,GGA3,DAG1,RABEP1,SRP54,PDIA4
GO:0030127	COPII vesicle coat	5	15	2.06	2.05	5.13e-07	SEC23A,SEC23B,SEC31A,SEC24A,SEC24B
GO:0016020	Membrane	48	9523	0.24	0.41	3.88e-06	MPP6,TMEM214,NOTCH2,KIDINS220,ITGAV,DSG2,STAM2,TRIP11,EGFR,NAA15,PDIA3,INSR,ALCAM,SEC23A,PSMD1,KIAA0319L,HGS,HIP1, SEC23B,OCLN,IGF2R,SCRIB,MPZL1,UTRN,F11R,MYO6,NIBAN2,STAM,SLC3A2,TOM1L2,GGA1,PKP4,TFRC,JUP,SEC31A,WDR6,SEC24A,MARK2, SCFD1,TOM1,PTK7,ZFYVE16,SEC24B,GGA3,DAG1,RABEP1,LSR,IGF1R
GO:0005768	Endosome	16	1030	0.73	0.86	3.98e-06	KIDINS220,STAM2,EGFR,PDIA3,INSR,HGS,IGF2R,STAM,TOM1L2,GGA1,SQSTM1,TFRC,TOM1,ZFYVE16,GGA3,RABEP1
GO:0005769	Early endosome	11	411	0.97	1.11	4.14e-06	STAM2,EGFR,HGS,IGF2R,STAM,GGA1,TFRC,TOM1,ZFYVE16,GGA3,RABEP1
GO:0032991	Protein-containing complex	36	5506	0.35	0.49	4.71e-06	NOTCH2,KIDINS220,ITGAV,STAM2,EGFR,NAA15,PDIA3,INSR,SEC23A,PSMD1,ZNF622,HGS,SEC23B,OCLN,IGF2R,SCRIB,UTRN,F11R,MYO6,STAM,SLC3A2,BTF3,GGA1,TFRC,JUP,SEC31A,SEC24A,SEC24B,GGA3,DAG1,RABEP1,NACA,SRP54,RPL17,LSR,IGF1R
GO:0070062	Extracellular exosome	22	2096	0.56	0.68	4.71e-06	MPP6,ITGAV,DSG2,PDIA3,INSR,ALCAM,HGS,IGF2R,SCRIB,UTRN,F11R,MYO6,NIBAN2,SLC3A2,TOM1L2,SQSTM1,TFRC,JUP,TOM1,DAG1,NACA, LSR
GO:0010008	Endosome membrane	12	540	0.89	1.02	4.94e-06	STAM2,EGFR,PDIA3,INSR,HGS,IGF2R,STAM,GGA1,TFRC,ZFYVE16,GGA3,RABEP1
GO:0030054	Cell junction	22	2115	0.56	0.68	4.94e-06	MPP6,ITGAV,DSG2,EGFR,PDIA3,ALCAM,HIP1,OCLN,IGF2R,SCRIB,MPZL1,UTRN,F11R,NIBAN2,SLC3A2,PKP4,JUP,MPRIP,PTK7,RAI14,DAG1,LSR
GO:0030139	Endocytic vesicle	10	338	1.01	1.15	4.94e-06	ITGAV,STAM2,EGFR,PDIA3,HGS,OCLN,IGF2R,MYO6,TFRC,RABEP1
GO:0070971	Endoplasmic reticulum exit site	5	31	1.75	1.65	5.24e-06	SEC23A,SEC23B,SEC31A,SEC24A,SEC24B
GO:0031901	Early endosome membrane	8	180	1.19	1.3	5.48e-06	STAM2,EGFR,HGS,STAM,GGA1,ZFYVE16,GGA3,RABEP1
GO:0005911	Cell-cell junction	11	499	0.88	0.96	1.57e-05	MPP6,DSG2,OCLN,SCRIB,F11R,NIBAN2,PKP4,JUP,PTK7,DAG1,LSR
GO:0031090	Organelle membrane	28	3673	0.42	0.53	1.57e-05	TMEM214,NOTCH2,ITGAV,STAM2,TRIP11,EGFR,PDIA3,INSR,SEC23A,KIAA0319L,HGS,HIP1,SEC23B,OCLN,IGF2R,MYO6,STAM,SLC3A2,GGA1, TFRC,SEC31A,SEC24A,SCFD1,TOM1,ZFYVE16,SEC24B,GGA3,RABEP1
GO:0098796	Membrane protein complex	16	1218	0.66	0.74	1.87e-05	ITGAV,EGFR,PDIA3,INSR,SEC23A,SEC23B,IGF2R,UTRN,SLC3A2,TFRC,JUP,SEC31A,SEC24A,SEC24B,DAG1,IGF1R
GO:0005925	Focal adhesion	10	416	0.92	0.97	2.5e-05	ITGAV,EGFR,PDIA3,ALCAM,IGF2R,MPZL1,JUP,MPRIP,PTK7,DAG1
GO:0030117	Membrane coat	6	91	1.36	1.29	2.51e-05	SEC23A,SEC23B,IGF2R,SEC31A,SEC24A,SEC24B
GO:0033565	ESCRT-0 complex	3	3	2.54	1.55	2.9e-05	STAM2,HGS,STAM
GO:0009986	Cell surface	13	894	0.7	0.73	8.08e-05	NOTCH2,ITGAV,DSG2,EGFR,PDIA3,INSR,ALCAM,IGF2R,MPZL1,SLC3A2,TFRC,DAG1,PDIA4
GO:0043227	Membrane-bounded organelle	53	13188	0.14	0.31	0.00019	MPP6,TMEM214,NOTCH2,KIDINS220,ITGAV,DSG2,STAM2,TRIP11,EGFR,NAA15,PDIA3,INSR,ALCAM,SEC23A,PSMD1,ZNF622,KIAA0319L,HGS, HIP1,SEC23B,OCLN,IGF2R,SCRIB,UTRN,F11R,MYO6,NIBAN2,STAM,SLC3A2,TOM1L2,BTF3,GGA1,PKP4,SQSTM1,TFRC,JUP,SEC31A,SEC24A,MARK2,SCFD1,TOM1,ZFYVE16,RAI14,SEC24B,GGA3,DAG1,RABEP1,NACA,SRP54,RPL17,LSR,IGF1R,PDIA4
GO:0005615	Extracellular space	24	3247	0.41	0.47	0.00025	MPP6,ITGAV,DSG2,EGFR,PDIA3,INSR,ALCAM,HGS,IGF2R,SCRIB,UTRN,F11R,MYO6,NIBAN2,SLC3A2,TOM1L2,SQSTM1,TFRC,JUP,TOM1,DAG1, NACA,LSR,PDIA4
GO:0043226	Organelle	54	14017	0.12	0.3	0.00045	MPP6,TMEM214,NOTCH2,KIDINS220,ITGAV,DSG2,STAM2,TRIP11,EGFR,NAA15,PDIA3,INSR,ALCAM,SEC23A,PSMD1,ZNF622,KIAA0319L,HGS, HIP1,SEC23B,OCLN,IGF2R,SCRIB,UTRN,F11R,MYO6,NIBAN2,STAM,SLC3A2,TOM1L2,BTF3,GGA1,PKP4,SQSTM1,TFRC,JUP,SEC31A,MPRIP,SEC24A,MARK2,SCFD1,TOM1,ZFYVE16,RAI14,SEC24B,GGA3,DAG1,RABEP1,NACA,SRP54,RPL17,LSR,IGF1R,PDIA4
GO:0005737	Cytoplasm	50	12056	0.16	0.31	0.0005	TMEM214,NOTCH2,KIDINS220,ITGAV,STAM2,TRIP11,EGFR,NAA15,PDIA3,INSR,SEC23A,PSMD1,ZNF622,KIAA0319L,HGS,HIP1,SEC23B,OCLN, IGF2R,SCRIB,UTRN,MYO6,NIBAN2,STAM,SLC3A2,TOM1L2,BTF3,GGA1,PKP4,SQSTM1,TFRC,JUP,SEC31A,WDR6,MPRIP,SEC24A,MARK2,SCFD1, TOM1,ZFYVE16,RAI14,SEC24B,GGA3,DAG1,RABEP1,NACA,SRP54,RPL17,IGF1R,PDIA4
GO:0005576	Extracellular region	26	4175	0.33	0.38	0.0017	MPP6,NOTCH2,ITGAV,DSG2,EGFR,PDIA3,INSR,ALCAM,PSMD1,HGS,IGF2R,SCRIB,UTRN,F11R,MYO6,NIBAN2,SLC3A2,TOM1L2,SQSTM1,TFRC, JUP,TOM1,DAG1,NACA,LSR,PDIA4
GO:0030665	Clathrin-coated vesicle membrane	5	130	1.12	0.75	0.0021	EGFR,HIP1,IGF2R,MYO6,TFRC
GO:0098590	Plasma membrane region	13	1237	0.56	0.5	0.0021	ITGAV,EGFR,INSR,HIP1,OCLN,SCRIB,UTRN,MYO6,SLC3A2,TFRC,JUP,DAG1,IGF1R
GO:0098797	Plasma membrane protein complex	9	589	0.72	0.58	0.0023	ITGAV,EGFR,INSR,UTRN,SLC3A2,TFRC,JUP,DAG1,IGF1R
GO:0043231	Intracellular membrane-bounded organelle	49	12149	0.14	0.28	0.0025	TMEM214,NOTCH2,KIDINS220,ITGAV,DSG2,STAM2,TRIP11,EGFR,NAA15,PDIA3,INSR,SEC23A,PSMD1,ZNF622,KIAA0319L,HGS,HIP1,SEC23B, OCLN,IGF2R,SCRIB,UTRN,MYO6,NIBAN2,STAM,SLC3A2,TOM1L2,BTF3,GGA1,PKP4,SQSTM1,TFRC,JUP,SEC31A,SEC24A,MARK2,SCFD1,TOM1, ZFYVE16,RAI14,SEC24B,GGA3,DAG1,RABEP1,NACA,SRP54,RPL17,IGF1R,PDIA4
GO:0005829	Cytosol	30	5438	0.28	0.35	0.0026	TMEM214,KIDINS220,ITGAV,STAM2,NAA15,SEC23A,PSMD1,ZNF622,HGS,HIP1,SEC23B,MYO6,NIBAN2,STAM,BTF3,GGA1,SQSTM1,JUP,SEC31A,WDR6,MPRIP,SEC24A,SCFD1,TOM1,ZFYVE16,RAI14,SEC24B,DAG1,SRP54,RPL17
GO:0030057	Desmosome	3	25	1.62	0.81	0.0031	DSG2,PKP4,JUP
GO:0005854	Nascent polypeptide-associated complex	2	4	2.24	0.78	0.0051	BTF3,NACA
GO:0005899	Insulin receptor complex	2	4	2.24	0.78	0.0051	INSR,IGF1R
GO:0035867	alphav-beta3 integrin-IGF-1-IGF1R complex	2	4	2.24	0.78	0.0051	ITGAV,IGF1R
GO:0005912	Adherens junction	5	177	0.99	0.59	0.007	SCRIB,NIBAN2,PKP4,JUP,DAG1
GO:0005770	Late endosome	6	289	0.86	0.54	0.0078	KIDINS220,EGFR,INSR,HGS,IGF2R,SQSTM1
GO:0005794	Golgi apparatus	14	1650	0.47	0.4	0.0079	TMEM214,NOTCH2,TRIP11,EGFR,SEC23A,ZNF622,KIAA0319L,HIP1,IGF2R,MYO6,GGA1,SCFD1,GGA3,DAG1
GO:0031252	Cell leading edge	7	422	0.76	0.51	0.0084	ITGAV,EGFR,INSR,OCLN,SCRIB,MYO6,DAG1
GO:0005886	Plasma membrane	29	5544	0.26	0.31	0.0088	MPP6,NOTCH2,ITGAV,DSG2,EGFR,INSR,ALCAM,KIAA0319L,HIP1,OCLN,IGF2R,SCRIB,MPZL1,UTRN,F11R,MYO6,NIBAN2,SLC3A2,PKP4,TFRC, JUP,WDR6,MARK2,SCFD1,TOM1,PTK7,DAG1,LSR,IGF1R
GO:0030133	Transport vesicle	7	427	0.75	0.5	0.0088	TRIP11,SEC23A,SEC23B,IGF2R,SEC31A,SEC24A,SEC24B
GO:0031984	Organelle subcompartment	13	1479	0.48	0.4	0.0092	TMEM214,NOTCH2,EGFR,PDIA3,SEC23A,SEC23B,IGF2R,GGA1,SEC31A,SEC24A,SCFD1,SEC24B,GGA3
GO:0005764	Lysosome	9	746	0.62	0.44	0.01	INSR,PSMD1,HGS,OCLN,MYO6,SLC3A2,SQSTM1,TOM1,GGA3
GO:0030175	Filopodium	4	107	1.11	0.59	0.01	ITGAV,UTRN,MYO6,DAG1
GO:0042470	Melanosome	4	109	1.1	0.58	0.0105	PDIA3,SLC3A2,TFRC,PDIA4
GO:0043229	Intracellular organelle	50	13231	0.12	0.25	0.011	TMEM214,NOTCH2,KIDINS220,ITGAV,DSG2,STAM2,TRIP11,EGFR,NAA15,PDIA3,INSR,SEC23A,PSMD1,ZNF622,KIAA0319L,HGS,HIP1,SEC23B, OCLN,IGF2R,SCRIB,UTRN,MYO6,NIBAN2,STAM,SLC3A2,TOM1L2,BTF3,GGA1,PKP4,SQSTM1,TFRC,JUP,SEC31A,MPRIP,SEC24A,MARK2,SCFD1, TOM1,ZFYVE16,RAI14,SEC24B,GGA3,DAG1,RABEP1,NACA,SRP54,RPL17,IGF1R,PDIA4
GO:0098890	Extrinsic component of postsynaptic membrane	2	8	1.94	0.66	0.0114	HIP1,SCRIB
GO:0098552	Side of membrane	8	611	0.66	0.45	0.0117	ITGAV,INSR,ALCAM,HIP1,PKP4,TFRC,JUP,DAG1
GO:0071944	Cell periphery	30	6015	0.24	0.29	0.0128	MPP6,NOTCH2,ITGAV,DSG2,EGFR,INSR,ALCAM,KIAA0319L,HIP1,OCLN,IGF2R,SCRIB,MPZL1,UTRN,F11R,MYO6,NIBAN2,SLC3A2,PKP4,TFRC, JUP,WDR6,MARK2,SCFD1,TOM1,PTK7,RAI14,DAG1,LSR,IGF1R
GO:0016323	Basolateral plasma membrane	5	226	0.88	0.49	0.0155	EGFR,SCRIB,SLC3A2,TFRC,DAG1
GO:0001533	Cornified envelope	3	59	1.24	0.52	0.0214	DSG2,PKP4,JUP
GO:0043296	Apical junction complex	4	151	0.96	0.45	0.0284	OCLN,F11R,JUP,LSR
GO:0048471	Perinuclear region of cytoplasm	8	727	0.58	0.36	0.031	EGFR,SEC23A,SEC23B,IGF2R,MYO6,PKP4,TFRC,SEC31A
GO:0030669	Clathrin-coated endocytic vesicle membrane	3	70	1.17	0.46	0.0322	EGFR,IGF2R,TFRC
GO:0044291	Cell-cell contact zone	3	71	1.16	0.46	0.0331	DSG2,SCRIB,JUP
GO:0016010	Dystrophin-associated glycoprotein complex	2	17	1.61	0.48	0.0347	UTRN,DAG1
GO:0043235	Receptor complex	6	418	0.7	0.38	0.0347	NOTCH2,ITGAV,EGFR,INSR,TFRC,IGF1R
GO:0031527	Filopodium membrane	2	18	1.58	0.47	0.0375	ITGAV,UTRN
GO:0005783	Endoplasmic reticulum	14	2021	0.38	0.29	0.0386	TMEM214,NOTCH2,EGFR,PDIA3,SEC23A,SEC23B,SQSTM1,SEC31A,SEC24A,SCFD1,SEC24B,DAG1,SRP54,PDIA4
GO:0005789	Endoplasmic reticulum membrane	10	1157	0.48	0.31	0.0413	TMEM214,NOTCH2,EGFR,PDIA3,SEC23A,SEC23B,SEC31A,SEC24A,SCFD1,SEC24B
GO:0031256	Leading edge membrane	4	173	0.9	0.4	0.0413	ITGAV,EGFR,INSR,MYO6
