# Supplementary material for: Comparative Interactome Analysis Reveals Architectural Principles Governing K+ Channel Function in Cancer
Source: Int J Mol Sci. 2026 Jun 29;27(13):5862. doi: 10.3390/ijms27135862 (PMC13362327; doi:10.3390/ijms27135862)
Supplement: Supplementary file 1 [file ijms-27-05862-s001.zip › new-TableS14-STRING_enrichmentFunctionKir2.1 (KCNJ2) ∩ KCNK3 (TASK-1) combined.xls]

## Sheet: Table14-STRING_enrichmentFuncti
Description	Gene symbols	p_value	fdr
Ubiquitin binding	STAM2,HGS,STAM,TOM1L2,GGA1,SQSTM1,TOM1,GGA3	4.81e-10	2.37e-06
Protein binding	NOTCH2,KIDINS220,ITGAV,DSG2,STAM2,TRIP11,EGFR,PDIA3,INSR,ALCAM,PSMD1,HGS,HIP1,OCLN,IGF2R,SCRIB,UTRN,F11R,MYO6,STAM,SLC3A2, TOM1L2,GGA1,PKP4,SQSTM1,TFRC,JUP,SEC31A,MPRIP,SEC24A,MARK2,SCFD1,TOM1,PTK7,RAI14,SEC24B,GGA3,DAG1,RABEP1,NACA,IGF1R	1.4e-08	2.31e-05
Protein-containing complex binding	ITGAV,EGFR,NAA15,INSR,HIP1,IGF2R,UTRN,F11R,MYO6,SQSTM1,TFRC,JUP,MPRIP,SCFD1,GGA3,SRP54,IGF1R	3.56e-08	4.39e-05
Cell adhesion molecule binding	ITGAV,DSG2,EGFR,SCRIB,UTRN,F11R,SLC3A2,PKP4,JUP,MPRIP,MARK2,PTK7	4.36e-08	4.39e-05
Phosphatidylinositol binding	STAM2,HGS,HIP1,STAM,TOM1L2,GGA1,TOM1,ZFYVE16,GGA3	7.08e-08	5.82e-05
Binding	NOTCH2,KIDINS220,ITGAV,DSG2,STAM2,TRIP11,EGFR,NAA15,PDIA3,INSR,ALCAM,SEC23A,PSMD1,ZNF622,HGS,HIP1,SEC23B,OCLN,IGF2R,SCRIB, UTRN,F11R,MYO6,STAM,SLC3A2,TOM1L2,BTF3,GGA1,PKP4,SQSTM1,TFRC,JUP,SEC31A,WDR6,MPRIP,SEC24A,MARK2,SCFD1,TOM1,PTK7,ZFYVE16, RAI14,SEC24B,GGA3,DAG1,RABEP1,NACA,SRP54,RPL17,IGF1R,PDIA4	1.97e-06	0.0014
Virus receptor activity	ITGAV,EGFR,F11R,TFRC,DAG1	3.03e-06	0.0019
Cadherin binding	EGFR,SCRIB,F11R,SLC3A2,PKP4,JUP,MPRIP,MARK2	4.46e-06	0.0022
Lipid binding	STAM2,HGS,HIP1,IGF2R,STAM,TOM1L2,GGA1,MARK2,TOM1,ZFYVE16,GGA3	1.14e-05	0.0047
Insulin-like growth factor binding	INSR,IGF2R,IGF1R	2.25e-05	0.0085
Growth factor binding	ITGAV,EGFR,INSR,IGF2R,IGF1R	3.29e-05	0.0116
Transmembrane receptor protein tyrosine kinase activity	EGFR,INSR,IGF2R,IGF1R	3.62e-05	0.0119
Insulin receptor activity	INSR,IGF1R	7.57e-05	0.0233
Insulin-like growth factor receptor activity	IGF2R,IGF1R	7.57e-05	0.0233
Insulin binding	INSR,IGF1R	0.00016	0.0411
Cell adhesive protein binding involved in bundle of His cell-Purkinje myocyte communication	DSG2,JUP	0.00016	0.0411
