# Supplementary material for: Comparative Interactome Analysis Reveals Architectural Principles Governing K+ Channel Function in Cancer
Source: Int J Mol Sci. 2026 Jun 29;27(13):5862. doi: 10.3390/ijms27135862 (PMC13362327; doi:10.3390/ijms27135862)
Supplement: Supplementary file 1 [file ijms-27-05862-s001.zip › new-TableS15-enrichment.FunctionKir2.1 (KCNJ2) ∩ KCNK3 (TASK-1) combined.xls]

## Sheet: Sheet1
#term ID	Term description	Observed gene count	Background gene count	Strength	Signal	fdr	Matching proteins in your network (labels)
GO:0043130	Ubiquitin binding	8	97	1.45	1.55	3.19e-06	STAM2,HGS,STAM,TOM1L2,GGA1,SQSTM1,TOM1,GGA3
GO:0050839	Cell adhesion molecule binding	13	560	0.9	1	1.12e-05	ITGAV,DSG2,EGFR,SCRIB,UTRN,F11R,NIBAN2,SLC3A2,PKP4,JUP,MPRIP,MARK2,PTK7
GO:0005515	Protein binding	42	7242	0.3	0.44	2.06e-05	NOTCH2,KIDINS220,ITGAV,DSG2,STAM2,TRIP11,EGFR,PDIA3,INSR,ALCAM,PSMD1,HGS,HIP1,OCLN,IGF2R,SCRIB,UTRN,F11R,MYO6,NIBAN2,STAM,SLC3A2,TOM1L2,GGA1,PKP4,SQSTM1,TFRC,JUP,SEC31A,MPRIP,SEC24A,MARK2,SCFD1,TOM1,PTK7, RAI14,SEC24B,GGA3,DAG1,RABEP1,NACA,IGF1R
GO:0044877	Protein-containing complex binding	17	1261	0.67	0.71	6.34e-05	ITGAV,EGFR,NAA15,INSR,HIP1,IGF2R,UTRN,F11R,MYO6,SQSTM1,TFRC,JUP,MPRIP,SCFD1,GGA3,SRP54,IGF1R
GO:0035091	Phosphatidylinositol binding	9	270	1.06	1	8.03e-05	STAM2,HGS,HIP1,STAM,TOM1L2,GGA1,TOM1,ZFYVE16,GGA3
GO:0045296	Cadherin binding	9	334	0.97	0.83	0.00039	EGFR,SCRIB,F11R,NIBAN2,SLC3A2,PKP4,JUP,MPRIP,MARK2
GO:0001618	Virus receptor activity	5	76	1.36	0.81	0.0022	ITGAV,EGFR,F11R,TFRC,DAG1
GO:0005488	Binding	52	12838	0.15	0.28	0.0028	NOTCH2,KIDINS220,ITGAV,DSG2,STAM2,TRIP11,EGFR,NAA15,PDIA3,INSR,ALCAM,SEC23A,PSMD1,ZNF622,HGS,HIP1,SEC23B,OCLN,IGF2R,SCRIB,UTRN,F11R,MYO6,NIBAN2,STAM,SLC3A2,TOM1L2,BTF3, GGA1,PKP4,SQSTM1,TFRC,JUP,SEC31A,WDR6,MPRIP,SEC24A,MARK2,SCFD1,TOM1,PTK7,ZFYVE16,RAI14,SEC24B,GGA3,DAG1,RABEP1,NACA,SRP54,RPL17,IGF1R,PDIA4
GO:0008289	Lipid binding	11	796	0.68	0.49	0.0067	STAM2,HGS,HIP1,IGF2R,STAM,TOM1L2,GGA1,MARK2,TOM1,ZFYVE16,GGA3
GO:0005520	Insulin-like growth factor binding	3	17	1.79	0.67	0.0095	INSR,IGF2R,IGF1R
GO:0004714	Transmembrane receptor protein tyrosine kinase activity	4	63	1.34	0.59	0.0138	EGFR,INSR,IGF2R,IGF1R
GO:0019838	Growth factor binding	5	127	1.13	0.56	0.0138	ITGAV,EGFR,INSR,IGF2R,IGF1R
GO:0005009	Insulin receptor activity	2	3	2.36	0.55	0.0251	INSR,IGF1R
GO:0005010	Insulin-like growth factor receptor activity	2	3	2.36	0.55	0.0251	IGF2R,IGF1R
GO:0043559	Insulin binding	2	5	2.14	0.46	0.0442	INSR,IGF1R
GO:0086083	Cell adhesive protein binding involved in bundle of His cell-Purkinje myocyte communication	2	5	2.14	0.46	0.0442	DSG2,JUP
