# Supplementary material for: Comparative Interactome Analysis Reveals Architectural Principles Governing K+ Channel Function in Cancer
Source: Int J Mol Sci. 2026 Jun 29;27(13):5862. doi: 10.3390/ijms27135862 (PMC13362327; doi:10.3390/ijms27135862)
Supplement: Supplementary file 1 [file ijms-27-05862-s001.zip › new-TableS16-STRING_enrichmentFunctionKCa3.1 (KCNN4) ∩ Kir2.1 (KCNJ2) ∩ KCNK3 (TASK-1) combined.xls]

## Sheet: Table16-STRING_enrichmentFuncti
Description	Gene symbols	p_value	fdr
Cell adhesive protein binding involved in bundle of His cell-Purkinje myocyte communication	DSG2,JUP	9.82e-06	0.0484
