# Supplementary material for: Comparative Interactome Analysis Reveals Architectural Principles Governing K+ Channel Function in Cancer
Source: Int J Mol Sci. 2026 Jun 29;27(13):5862. doi: 10.3390/ijms27135862 (PMC13362327; doi:10.3390/ijms27135862)
Supplement: Supplementary file 1 [file ijms-27-05862-s001.zip › new-TableS17-STRING_enrichmentProcessKCa3.1 (KCNN4) ∩ Kir2.1 (KCNJ2) ∩ KCNK3 (TASK-1) combined.xls]

## Sheet: Table17-STRING_enrichmentProces
Description	Gene symbols	p_value	fdr
Endoplasmic reticulum to Golgi vesicle-mediated transport	TRIP11,SEC24A,SCFD1,SEC24B	1.72e-06	0.0119
Vesicle-mediated transport	TRIP11,HGS,IGF2R,SCRIB,SEC24A,SCFD1,ZFYVE16,SEC24B	7.61e-07	0.0119
Intracellular transport	TRIP11,HGS,IGF2R,SCRIB,SEC24A,SCFD1,ZFYVE16,SEC24B	1.12e-06	0.0119
Inner ear receptor cell stereocilium organization	TRIP11,SCRIB,SEC24B	2.77e-06	0.0119
Intracellular protein transport	HGS,SCRIB,SEC24A,SCFD1,ZFYVE16,SEC24B	4.21e-06	0.0132
Cochlear nucleus development	SCRIB,SEC24B	4.68e-06	0.0132
Regulation of transport	HGS,SCRIB,UTRN,JUP,SEC24A,SCFD1,ZFYVE16,SEC24B	7.65e-06	0.0155
Cellular localization	TRIP11,HGS,IGF2R,SCRIB,JUP,SEC24A,SCFD1,ZFYVE16,SEC24B	1.67e-05	0.0219
Desmosome organization	DSG2,JUP	3.08e-05	0.0302
Nitrogen compound transport	HGS,SCRIB,SLC3A2,SEC24A,SCFD1,ZFYVE16,SEC24B	4.47e-05	0.037
Regulation of ventricular cardiac muscle cell action potential	DSG2,JUP	4.24e-05	0.037
COPII-coated vesicle cargo loading	SEC24A,SEC24B	5.59e-05	0.0417
Vesicle organization	HGS,SEC24A,ZFYVE16,SEC24B	6.6e-05	0.045
Neuron projection development	NOTCH2,KIDINS220,TRIP11,SCRIB,SEC24B	7.38e-05	0.0482
