# Supplementary material for: Comparative Interactome Analysis Reveals Architectural Principles Governing K+ Channel Function in Cancer
Source: Int J Mol Sci. 2026 Jun 29;27(13):5862. doi: 10.3390/ijms27135862 (PMC13362327; doi:10.3390/ijms27135862)
Supplement: Supplementary file 1 [file ijms-27-05862-s001.zip › new-TableS18-Kv13Interactome-ProteinsWithUniquePeptides.xls]

## Sheet: Proteins with unique peptides
Accession	Description	Mw (kDa)	Gene name	Gene symbol
P15384	Potassium voltage-gated channel subfamily A member 3 OS=Rattus norvegicus GN=Kcna3 PE=1 SV=2 - [KCNA3_RAT]	58.3873	KCNA3_RAT	Kcna3
O14874	[3-methyl-2-oxobutanoate dehydrogenase [lipoamide]] kinase, mitochondrial OS=Homo sapiens GN=BCKDK PE=1 SV=2 - [BCKD_HUMAN]	46.3312	BCKD_HUMAN	BCKDK
Q7RTP6	[F-actin]-methionine sulfoxide oxidase MICAL3 OS=Homo sapiens GN=MICAL3 PE=1 SV=2 - [MICA3_HUMAN]	224.156	MICA3_HUMAN	MICAL3
Q15119	[Pyruvate dehydrogenase (acetyl-transferring)] kinase isozyme 2, mitochondrial OS=Homo sapiens GN=PDK2 PE=1 SV=2 - [PDK2_HUMAN]	46.1242	PDK2_HUMAN	PDK2
P61604	10 kDa heat shock protein, mitochondrial OS=Homo sapiens GN=HSPE1 PE=1 SV=2 - [CH10_HUMAN]	10.9249	CH10_HUMAN	HSPE1
Q15029	116 kDa U5 small nuclear ribonucleoprotein component OS=Homo sapiens GN=EFTUD2 PE=1 SV=1 - [U5S1_HUMAN]	109.366	U5S1_HUMAN	EFTUD2
P31946	14-3-3 protein beta/alpha OS=Homo sapiens GN=YWHAB PE=1 SV=3 - [1433B_HUMAN]	28.0648	1433B_HUMAN	YWHAB
P62258	14-3-3 protein epsilon OS=Homo sapiens GN=YWHAE PE=1 SV=1 - [1433E_HUMAN]	29.1554	1433E_HUMAN	YWHAE
Q04917	14-3-3 protein eta OS=Homo sapiens GN=YWHAH PE=1 SV=4 - [1433F_HUMAN]	28.201	1433F_HUMAN	YWHAH
P61981	14-3-3 protein gamma OS=Homo sapiens GN=YWHAG PE=1 SV=2 - [1433G_HUMAN]	28.2849	1433G_HUMAN	YWHAG
P27348	14-3-3 protein theta OS=Homo sapiens GN=YWHAQ PE=1 SV=1 - [1433T_HUMAN]	27.7468	1433T_HUMAN	YWHAQ
P63104	14-3-3 protein zeta/delta OS=Homo sapiens GN=YWHAZ PE=1 SV=1 - [1433Z_HUMAN]	27.7277	1433Z_HUMAN	YWHAZ
Q7Z5P4	17-beta-hydroxysteroid dehydrogenase 13 OS=Homo sapiens GN=HSD17B13 PE=1 SV=1 - [DHB13_HUMAN]	33.6339	DHB13_HUMAN	HSD17B13
O15120	1-acyl-sn-glycerol-3-phosphate acyltransferase beta OS=Homo sapiens GN=AGPAT2 PE=1 SV=1 - [PLCB_HUMAN]	30.8941	PLCB_HUMAN	AGPAT2
Q96QU6	1-aminocyclopropane-1-carboxylate synthase-like protein 1 OS=Homo sapiens GN=ACCS PE=1 SV=1 - [1A1L1_HUMAN]	57.2869	1A1L1_HUMAN	ACCS
Q9Y2I7	1-phosphatidylinositol 3-phosphate 5-kinase OS=Homo sapiens GN=PIKFYVE PE=1 SV=3 - [FYV1_HUMAN]	236.986	FYV1_HUMAN	PIKFYVE
Q9NQ66	1-phosphatidylinositol 4,5-bisphosphate phosphodiesterase beta-1 OS=Homo sapiens GN=PLCB1 PE=1 SV=1 - [PLCB1_HUMAN]	138.48	PLCB1_HUMAN	PLCB1
P19174	1-phosphatidylinositol 4,5-bisphosphate phosphodiesterase gamma-1 OS=Homo sapiens GN=PLCG1 PE=1 SV=1 - [PLCG1_HUMAN]	148.438	PLCG1_HUMAN	PLCG1
Q9BQC3	2-(3-amino-3-carboxypropyl)histidine synthase subunit 2 OS=Homo sapiens GN=DPH2 PE=1 SV=1 - [DPH2_HUMAN]	52.0498	DPH2_HUMAN	DPH2
P09543	2',3'-cyclic-nucleotide 3'-phosphodiesterase OS=Homo sapiens GN=CNP PE=1 SV=2 - [CN37_HUMAN]	47.5487	CN37_HUMAN	CNP
Q16698	2,4-dienoyl-CoA reductase, mitochondrial OS=Homo sapiens GN=DECR1 PE=1 SV=1 - [DECR_HUMAN]	36.0448	DECR_HUMAN	DECR1
P62333	26S protease regulatory subunit 10B OS=Homo sapiens GN=PSMC6 PE=1 SV=1 - [PRS10_HUMAN]	44.1451	PRS10_HUMAN	PSMC6
P62191	26S protease regulatory subunit 4 OS=Homo sapiens GN=PSMC1 PE=1 SV=1 - [PRS4_HUMAN]	49.1537	PRS4_HUMAN	PSMC1
P17980	26S protease regulatory subunit 6A OS=Homo sapiens GN=PSMC3 PE=1 SV=3 - [PRS6A_HUMAN]	49.1725	PRS6A_HUMAN	PSMC3
P43686	26S protease regulatory subunit 6B OS=Homo sapiens GN=PSMC4 PE=1 SV=2 - [PRS6B_HUMAN]	47.3365	PRS6B_HUMAN	PSMC4
P35998	26S protease regulatory subunit 7 OS=Homo sapiens GN=PSMC2 PE=1 SV=3 - [PRS7_HUMAN]	48.6031	PRS7_HUMAN	PSMC2
P62195	26S protease regulatory subunit 8 OS=Homo sapiens GN=PSMC5 PE=1 SV=1 - [PRS8_HUMAN]	45.5971	PRS8_HUMAN	PSMC5
Q99460	26S proteasome non-ATPase regulatory subunit 1 OS=Homo sapiens GN=PSMD1 PE=1 SV=2 - [PSMD1_HUMAN]	105.769	PSMD1_HUMAN	PSMD1
O75832	26S proteasome non-ATPase regulatory subunit 10 OS=Homo sapiens GN=PSMD10 PE=1 SV=1 - [PSD10_HUMAN]	24.4124	PSD10_HUMAN	PSMD10
O00231	26S proteasome non-ATPase regulatory subunit 11 OS=Homo sapiens GN=PSMD11 PE=1 SV=3 - [PSD11_HUMAN]	47.434	PSD11_HUMAN	PSMD11
O00232	26S proteasome non-ATPase regulatory subunit 12 OS=Homo sapiens GN=PSMD12 PE=1 SV=3 - [PSD12_HUMAN]	52.8706	PSD12_HUMAN	PSMD12
Q9UNM6	26S proteasome non-ATPase regulatory subunit 13 OS=Homo sapiens GN=PSMD13 PE=1 SV=2 - [PSD13_HUMAN]	42.9181	PSD13_HUMAN	PSMD13
O00487	26S proteasome non-ATPase regulatory subunit 14 OS=Homo sapiens GN=PSMD14 PE=1 SV=1 - [PSDE_HUMAN]	34.5546	PSDE_HUMAN	PSMD14
Q13200	26S proteasome non-ATPase regulatory subunit 2 OS=Homo sapiens GN=PSMD2 PE=1 SV=3 - [PSMD2_HUMAN]	100.136	PSMD2_HUMAN	PSMD2
O43242	26S proteasome non-ATPase regulatory subunit 3 OS=Homo sapiens GN=PSMD3 PE=1 SV=2 - [PSMD3_HUMAN]	60.9395	PSMD3_HUMAN	PSMD3
Q16401	26S proteasome non-ATPase regulatory subunit 5 OS=Homo sapiens GN=PSMD5 PE=1 SV=3 - [PSMD5_HUMAN]	56.1604	PSMD5_HUMAN	PSMD5
Q15008	26S proteasome non-ATPase regulatory subunit 6 OS=Homo sapiens GN=PSMD6 PE=1 SV=1 - [PSMD6_HUMAN]	45.5023	PSMD6_HUMAN	PSMD6
P51665	26S proteasome non-ATPase regulatory subunit 7 OS=Homo sapiens GN=PSMD7 PE=1 SV=2 - [PSMD7_HUMAN]	37.0025	PSMD7_HUMAN	PSMD7
P82912	28S ribosomal protein S11, mitochondrial OS=Homo sapiens GN=MRPS11 PE=1 SV=2 - [RT11_HUMAN]	20.6029	RT11_HUMAN	MRPS11
O15235	28S ribosomal protein S12, mitochondrial OS=Homo sapiens GN=MRPS12 PE=1 SV=1 - [RT12_HUMAN]	15.163	RT12_HUMAN	MRPS12
Q92552	28S ribosomal protein S27, mitochondrial OS=Homo sapiens GN=MRPS27 PE=1 SV=3 - [RT27_HUMAN]	47.5814	RT27_HUMAN	MRPS27
P51398	28S ribosomal protein S29, mitochondrial OS=Homo sapiens GN=DAP3 PE=1 SV=1 - [RT29_HUMAN]	45.5376	RT29_HUMAN	DAP3
P82930	28S ribosomal protein S34, mitochondrial OS=Homo sapiens GN=MRPS34 PE=1 SV=2 - [RT34_HUMAN]	25.6345	RT34_HUMAN	MRPS34
Q9Y2R9	28S ribosomal protein S7, mitochondrial OS=Homo sapiens GN=MRPS7 PE=1 SV=2 - [RT07_HUMAN]	28.116	RT07_HUMAN	MRPS7
O75600	2-amino-3-ketobutyrate coenzyme A ligase, mitochondrial OS=Homo sapiens GN=GCAT PE=1 SV=1 - [KBL_HUMAN]	45.2562	KBL_HUMAN	GCAT
O43598	2'-deoxynucleoside 5'-phosphate N-hydrolase 1 OS=Homo sapiens GN=DNPH1 PE=1 SV=1 - [DNPH1_HUMAN]	19.0966	DNPH1_HUMAN	DNPH1
Q02218	2-oxoglutarate dehydrogenase, mitochondrial OS=Homo sapiens GN=OGDH PE=1 SV=3 - [ODO1_HUMAN]	115.861	ODO1_HUMAN	OGDH
Q9BYD6	39S ribosomal protein L1, mitochondrial OS=Homo sapiens GN=MRPL1 PE=1 SV=2 - [RM01_HUMAN]	36.8854	RM01_HUMAN	MRPL1
Q7Z7H8	39S ribosomal protein L10, mitochondrial OS=Homo sapiens GN=MRPL10 PE=1 SV=3 - [RM10_HUMAN]	29.2637	RM10_HUMAN	MRPL10
Q9BYD1	39S ribosomal protein L13, mitochondrial OS=Homo sapiens GN=MRPL13 PE=1 SV=1 - [RM13_HUMAN]	20.6787	RM13_HUMAN	MRPL13
Q6P1L8	39S ribosomal protein L14, mitochondrial OS=Homo sapiens GN=MRPL14 PE=1 SV=1 - [RM14_HUMAN]	15.9374	RM14_HUMAN	MRPL14
Q9NX20	39S ribosomal protein L16, mitochondrial OS=Homo sapiens GN=MRPL16 PE=1 SV=1 - [RM16_HUMAN]	28.431	RM16_HUMAN	MRPL16
P49406	39S ribosomal protein L19, mitochondrial OS=Homo sapiens GN=MRPL19 PE=1 SV=2 - [RM19_HUMAN]	33.5136	RM19_HUMAN	MRPL19
Q7Z2W9	39S ribosomal protein L21, mitochondrial OS=Homo sapiens GN=MRPL21 PE=1 SV=2 - [RM21_HUMAN]	22.8003	RM21_HUMAN	MRPL21
Q9H9J2	39S ribosomal protein L44, mitochondrial OS=Homo sapiens GN=MRPL44 PE=1 SV=1 - [RM44_HUMAN]	37.5117	RM44_HUMAN	MRPL44
Q9HD33	39S ribosomal protein L47, mitochondrial OS=Homo sapiens GN=MRPL47 PE=1 SV=2 - [RM47_HUMAN]	29.4319	RM47_HUMAN	MRPL47
Q15125	3-beta-hydroxysteroid-Delta(8),Delta(7)-isomerase OS=Homo sapiens GN=EBP PE=1 SV=3 - [EBP_HUMAN]	26.3358	EBP_HUMAN	EBP
Q99714	3-hydroxyacyl-CoA dehydrogenase type-2 OS=Homo sapiens GN=HSD17B10 PE=1 SV=3 - [HCD2_HUMAN]	26.9061	HCD2_HUMAN	HSD17B10
P42765	3-ketoacyl-CoA thiolase, mitochondrial OS=Homo sapiens GN=ACAA2 PE=1 SV=2 - [THIM_HUMAN]	41.8976	THIM_HUMAN	ACAA2
P46783	40S ribosomal protein S10 OS=Homo sapiens GN=RPS10 PE=1 SV=1 - [RS10_HUMAN]	18.8859	RS10_HUMAN	RPS10
P62280	40S ribosomal protein S11 OS=Homo sapiens GN=RPS11 PE=1 SV=3 - [RS11_HUMAN]	18.419	RS11_HUMAN	RPS11
P25398	40S ribosomal protein S12 OS=Homo sapiens GN=RPS12 PE=1 SV=3 - [RS12_HUMAN]	14.5055	RS12_HUMAN	RPS12
P62277	40S ribosomal protein S13 OS=Homo sapiens GN=RPS13 PE=1 SV=2 - [RS13_HUMAN]	17.2117	RS13_HUMAN	RPS13
P62263	40S ribosomal protein S14 OS=Homo sapiens GN=RPS14 PE=1 SV=3 - [RS14_HUMAN]	16.2625	RS14_HUMAN	RPS14
P62841	40S ribosomal protein S15 OS=Homo sapiens GN=RPS15 PE=1 SV=2 - [RS15_HUMAN]	17.0292	RS15_HUMAN	RPS15
P62244	40S ribosomal protein S15a OS=Homo sapiens GN=RPS15A PE=1 SV=2 - [RS15A_HUMAN]	14.83	RS15A_HUMAN	RPS15A
P62249	40S ribosomal protein S16 OS=Homo sapiens GN=RPS16 PE=1 SV=2 - [RS16_HUMAN]	16.435	RS16_HUMAN	RPS16
P08708	40S ribosomal protein S17 OS=Homo sapiens GN=RPS17 PE=1 SV=2 - [RS17_HUMAN]	15.5404	RS17_HUMAN	RPS17
P62269	40S ribosomal protein S18 OS=Homo sapiens GN=RPS18 PE=1 SV=3 - [RS18_HUMAN]	17.7079	RS18_HUMAN	RPS18
P39019	40S ribosomal protein S19 OS=Homo sapiens GN=RPS19 PE=1 SV=2 - [RS19_HUMAN]	16.0505	RS19_HUMAN	RPS19
P15880	40S ribosomal protein S2 OS=Homo sapiens GN=RPS2 PE=1 SV=2 - [RS2_HUMAN]	31.3046	RS2_HUMAN	RPS2
P60866	40S ribosomal protein S20 OS=Homo sapiens GN=RPS20 PE=1 SV=1 - [RS20_HUMAN]	13.3643	RS20_HUMAN	RPS20
P63220	40S ribosomal protein S21 OS=Homo sapiens GN=RPS21 PE=1 SV=1 - [RS21_HUMAN]	9.10557	RS21_HUMAN	RPS21
P62266	40S ribosomal protein S23 OS=Homo sapiens GN=RPS23 PE=1 SV=3 - [RS23_HUMAN]	15.7977	RS23_HUMAN	RPS23
P62847	40S ribosomal protein S24 OS=Homo sapiens GN=RPS24 PE=1 SV=1 - [RS24_HUMAN]	15.4134	RS24_HUMAN	RPS24
P62851	40S ribosomal protein S25 OS=Homo sapiens GN=RPS25 PE=1 SV=1 - [RS25_HUMAN]	13.7337	RS25_HUMAN	RPS25
P62854	40S ribosomal protein S26 OS=Homo sapiens GN=RPS26 PE=1 SV=3 - [RS26_HUMAN]	13.0071	RS26_HUMAN	RPS26
P42677	40S ribosomal protein S27 OS=Homo sapiens GN=RPS27 PE=1 SV=3 - [RS27_HUMAN]	9.45484	RS27_HUMAN	RPS27
Q71UM5	40S ribosomal protein S27-like OS=Homo sapiens GN=RPS27L PE=1 SV=3 - [RS27L_HUMAN]	9.47087	RS27L_HUMAN	RPS27L
P62857	40S ribosomal protein S28 OS=Homo sapiens GN=RPS28 PE=1 SV=1 - [RS28_HUMAN]	7.8362	RS28_HUMAN	RPS28
P62273	40S ribosomal protein S29 OS=Homo sapiens GN=RPS29 PE=1 SV=2 - [RS29_HUMAN]	6.6723	RS29_HUMAN	RPS29
P23396	40S ribosomal protein S3 OS=Homo sapiens GN=RPS3 PE=1 SV=2 - [RS3_HUMAN]	26.6714	RS3_HUMAN	RPS3
P62861	40S ribosomal protein S30 OS=Homo sapiens GN=FAU PE=1 SV=1 - [RS30_HUMAN]	6.64382	RS30_HUMAN	FAU
P61247	40S ribosomal protein S3a OS=Homo sapiens GN=RPS3A PE=1 SV=2 - [RS3A_HUMAN]	29.9257	RS3A_HUMAN	RPS3A
P62701	40S ribosomal protein S4, X isoform OS=Homo sapiens GN=RPS4X PE=1 SV=2 - [RS4X_HUMAN]	29.5791	RS4X_HUMAN	RPS4X
P46782	40S ribosomal protein S5 OS=Homo sapiens GN=RPS5 PE=1 SV=4 - [RS5_HUMAN]	22.8621	RS5_HUMAN	RPS5
P62753	40S ribosomal protein S6 OS=Homo sapiens GN=RPS6 PE=1 SV=1 - [RS6_HUMAN]	28.663	RS6_HUMAN	RPS6
P62081	40S ribosomal protein S7 OS=Homo sapiens GN=RPS7 PE=1 SV=1 - [RS7_HUMAN]	22.1133	RS7_HUMAN	RPS7
P62241	40S ribosomal protein S8 OS=Homo sapiens GN=RPS8 PE=1 SV=2 - [RS8_HUMAN]	24.1902	RS8_HUMAN	RPS8
P46781	40S ribosomal protein S9 OS=Homo sapiens GN=RPS9 PE=1 SV=3 - [RS9_HUMAN]	22.5776	RS9_HUMAN	RPS9
P08865	40S ribosomal protein SA OS=Homo sapiens GN=RPSA PE=1 SV=4 - [RSSA_HUMAN]	32.8334	RSSA_HUMAN	RPSA
Q9BRK5	45 kDa calcium-binding protein OS=Homo sapiens GN=SDF4 PE=1 SV=1 - [CAB45_HUMAN]	41.7805	CAB45_HUMAN	SDF4
P08195	4F2 cell-surface antigen heavy chain OS=Homo sapiens GN=SLC3A2 PE=1 SV=3 - [4F2_HUMAN]	67.9517	4F2_HUMAN	SLC3A2
P54619	5'-AMP-activated protein kinase subunit gamma-1 OS=Homo sapiens GN=PRKAG1 PE=1 SV=1 - [AAKG1_HUMAN]	37.5558	AAKG1_HUMAN	PRKAG1
Q9H6S1	5-azacytidine-induced protein 2 OS=Homo sapiens GN=AZI2 PE=1 SV=1 - [AZI2_HUMAN]	44.9067	AZI2_HUMAN	AZI2
Q70Z44	5-hydroxytryptamine receptor 3D OS=Homo sapiens GN=HTR3D PE=1 SV=3 - [5HT3D_HUMAN]	50.1585	5HT3D_HUMAN	HTR3D
P50406	5-hydroxytryptamine receptor 6 OS=Homo sapiens GN=HTR6 PE=1 SV=1 - [5HT6R_HUMAN]	46.9237	5HT6R_HUMAN	HTR6
Q86UY8	5'-nucleotidase domain-containing protein 3 OS=Homo sapiens GN=NT5DC3 PE=1 SV=1 - [NT5D3_HUMAN]	63.3791	NT5D3_HUMAN	NT5DC3
P56378	6.8 kDa mitochondrial proteolipid OS=Homo sapiens GN=MP68 PE=1 SV=1 - [68MP_HUMAN]	6.65759	68MP_HUMAN	MP68
P10809	60 kDa heat shock protein, mitochondrial OS=Homo sapiens GN=HSPD1 PE=1 SV=2 - [CH60_HUMAN]	61.0164	CH60_HUMAN	HSPD1
P10155	60 kDa SS-A/Ro ribonucleoprotein OS=Homo sapiens GN=TROVE2 PE=1 SV=2 - [RO60_HUMAN]	60.6312	RO60_HUMAN	TROVE2
P05388	60S acidic ribosomal protein P0 OS=Homo sapiens GN=RPLP0 PE=1 SV=1 - [RLA0_HUMAN]	34.2518	RLA0_HUMAN	RPLP0
P05386	60S acidic ribosomal protein P1 OS=Homo sapiens GN=RPLP1 PE=1 SV=1 - [RLA1_HUMAN]	11.5067	RLA1_HUMAN	RPLP1
P05387	60S acidic ribosomal protein P2 OS=Homo sapiens GN=RPLP2 PE=1 SV=1 - [RLA2_HUMAN]	11.6578	RLA2_HUMAN	RPLP2
Q96D46	60S ribosomal export protein NMD3 OS=Homo sapiens GN=NMD3 PE=1 SV=1 - [NMD3_HUMAN]	57.5659	NMD3_HUMAN	NMD3
P27635	60S ribosomal protein L10 OS=Homo sapiens GN=RPL10 PE=1 SV=4 - [RL10_HUMAN]	24.5879	RL10_HUMAN	RPL10
P62906	60S ribosomal protein L10a OS=Homo sapiens GN=RPL10A PE=1 SV=2 - [RL10A_HUMAN]	24.8155	RL10A_HUMAN	RPL10A
P62913	60S ribosomal protein L11 OS=Homo sapiens GN=RPL11 PE=1 SV=2 - [RL11_HUMAN]	20.2396	RL11_HUMAN	RPL11
P30050	60S ribosomal protein L12 OS=Homo sapiens GN=RPL12 PE=1 SV=1 - [RL12_HUMAN]	17.8075	RL12_HUMAN	RPL12
P26373	60S ribosomal protein L13 OS=Homo sapiens GN=RPL13 PE=1 SV=4 - [RL13_HUMAN]	24.2465	RL13_HUMAN	RPL13
P40429	60S ribosomal protein L13a OS=Homo sapiens GN=RPL13A PE=1 SV=2 - [RL13A_HUMAN]	23.5624	RL13A_HUMAN	RPL13A
P50914	60S ribosomal protein L14 OS=Homo sapiens GN=RPL14 PE=1 SV=4 - [RL14_HUMAN]	23.417	RL14_HUMAN	RPL14
P61313	60S ribosomal protein L15 OS=Homo sapiens GN=RPL15 PE=1 SV=2 - [RL15_HUMAN]	24.1311	RL15_HUMAN	RPL15
P18621	60S ribosomal protein L17 OS=Homo sapiens GN=RPL17 PE=1 SV=3 - [RL17_HUMAN]	21.3833	RL17_HUMAN	RPL17
Q07020	60S ribosomal protein L18 OS=Homo sapiens GN=RPL18 PE=1 SV=2 - [RL18_HUMAN]	21.6211	RL18_HUMAN	RPL18
Q02543	60S ribosomal protein L18a OS=Homo sapiens GN=RPL18A PE=1 SV=2 - [RL18A_HUMAN]	20.7489	RL18A_HUMAN	RPL18A
P84098	60S ribosomal protein L19 OS=Homo sapiens GN=RPL19 PE=1 SV=1 - [RL19_HUMAN]	23.4512	RL19_HUMAN	RPL19
P46778	60S ribosomal protein L21 OS=Homo sapiens GN=RPL21 PE=1 SV=2 - [RL21_HUMAN]	18.5531	RL21_HUMAN	RPL21
P35268	60S ribosomal protein L22 OS=Homo sapiens GN=RPL22 PE=1 SV=2 - [RL22_HUMAN]	14.7778	RL22_HUMAN	RPL22
P62829	60S ribosomal protein L23 OS=Homo sapiens GN=RPL23 PE=1 SV=1 - [RL23_HUMAN]	14.8561	RL23_HUMAN	RPL23
P62750	60S ribosomal protein L23a OS=Homo sapiens GN=RPL23A PE=1 SV=1 - [RL23A_HUMAN]	17.6841	RL23A_HUMAN	RPL23A
P83731	60S ribosomal protein L24 OS=Homo sapiens GN=RPL24 PE=1 SV=1 - [RL24_HUMAN]	17.7679	RL24_HUMAN	RPL24
P61254	60S ribosomal protein L26 OS=Homo sapiens GN=RPL26 PE=1 SV=1 - [RL26_HUMAN]	17.2475	RL26_HUMAN	RPL26
P61353	60S ribosomal protein L27 OS=Homo sapiens GN=RPL27 PE=1 SV=2 - [RL27_HUMAN]	15.7877	RL27_HUMAN	RPL27
P46776	60S ribosomal protein L27a OS=Homo sapiens GN=RPL27A PE=1 SV=2 - [RL27A_HUMAN]	16.551	RL27A_HUMAN	RPL27A
P46779	60S ribosomal protein L28 OS=Homo sapiens GN=RPL28 PE=1 SV=3 - [RL28_HUMAN]	15.7377	RL28_HUMAN	RPL28
P47914	60S ribosomal protein L29 OS=Homo sapiens GN=RPL29 PE=1 SV=2 - [RL29_HUMAN]	17.7411	RL29_HUMAN	RPL29
P39023	60S ribosomal protein L3 OS=Homo sapiens GN=RPL3 PE=1 SV=2 - [RL3_HUMAN]	46.0798	RL3_HUMAN	RPL3
P62888	60S ribosomal protein L30 OS=Homo sapiens GN=RPL30 PE=1 SV=2 - [RL30_HUMAN]	12.7757	RL30_HUMAN	RPL30
P62899	60S ribosomal protein L31 OS=Homo sapiens GN=RPL31 PE=1 SV=1 - [RL31_HUMAN]	14.4539	RL31_HUMAN	RPL31
P62910	60S ribosomal protein L32 OS=Homo sapiens GN=RPL32 PE=1 SV=2 - [RL32_HUMAN]	15.8498	RL32_HUMAN	RPL32
P49207	60S ribosomal protein L34 OS=Homo sapiens GN=RPL34 PE=1 SV=3 - [RL34_HUMAN]	13.2845	RL34_HUMAN	RPL34
P42766	60S ribosomal protein L35 OS=Homo sapiens GN=RPL35 PE=1 SV=2 - [RL35_HUMAN]	14.5426	RL35_HUMAN	RPL35
P18077	60S ribosomal protein L35a OS=Homo sapiens GN=RPL35A PE=1 SV=2 - [RL35A_HUMAN]	12.5298	RL35A_HUMAN	RPL35A
Q9Y3U8	60S ribosomal protein L36 OS=Homo sapiens GN=RPL36 PE=1 SV=3 - [RL36_HUMAN]	12.2459	RL36_HUMAN	RPL36
P83881	60S ribosomal protein L36a OS=Homo sapiens GN=RPL36A PE=1 SV=2 - [RL36A_HUMAN]	12.4328	RL36A_HUMAN	RPL36A
Q969Q0	60S ribosomal protein L36a-like OS=Homo sapiens GN=RPL36AL PE=1 SV=3 - [RL36L_HUMAN]	12.4608	RL36L_HUMAN	RPL36AL
P61513	60S ribosomal protein L37a OS=Homo sapiens GN=RPL37A PE=1 SV=2 - [RL37A_HUMAN]	10.2685	RL37A_HUMAN	RPL37A
P63173	60S ribosomal protein L38 OS=Homo sapiens GN=RPL38 PE=1 SV=2 - [RL38_HUMAN]	8.21273	RL38_HUMAN	RPL38
P36578	60S ribosomal protein L4 OS=Homo sapiens GN=RPL4 PE=1 SV=5 - [RL4_HUMAN]	47.6674	RL4_HUMAN	RPL4
P46777	60S ribosomal protein L5 OS=Homo sapiens GN=RPL5 PE=1 SV=3 - [RL5_HUMAN]	34.3407	RL5_HUMAN	RPL5
Q02878	60S ribosomal protein L6 OS=Homo sapiens GN=RPL6 PE=1 SV=3 - [RL6_HUMAN]	32.7076	RL6_HUMAN	RPL6
P18124	60S ribosomal protein L7 OS=Homo sapiens GN=RPL7 PE=1 SV=1 - [RL7_HUMAN]	29.2072	RL7_HUMAN	RPL7
P62424	60S ribosomal protein L7a OS=Homo sapiens GN=RPL7A PE=1 SV=2 - [RL7A_HUMAN]	29.977	RL7A_HUMAN	RPL7A
P62917	60S ribosomal protein L8 OS=Homo sapiens GN=RPL8 PE=1 SV=2 - [RL8_HUMAN]	28.0073	RL8_HUMAN	RPL8
P32969	60S ribosomal protein L9 OS=Homo sapiens GN=RPL9 PE=1 SV=1 - [RL9_HUMAN]	21.8498	RL9_HUMAN	RPL9
P52209	6-phosphogluconate dehydrogenase, decarboxylating OS=Homo sapiens GN=PGD PE=1 SV=3 - [6PGD_HUMAN]	53.106	6PGD_HUMAN	PGD
P11021	78 kDa glucose-regulated protein OS=Homo sapiens GN=HSPA5 PE=1 SV=2 - [GRP78_HUMAN]	72.2884	GRP78_HUMAN	HSPA5
Q9UBM7	7-dehydrocholesterol reductase OS=Homo sapiens GN=DHCR7 PE=1 SV=1 - [DHCR7_HUMAN]	54.4538	DHCR7_HUMAN	DHCR7
O60733	85/88 kDa calcium-independent phospholipase A2 OS=Homo sapiens GN=PLA2G6 PE=1 SV=2 - [PLPL9_HUMAN]	89.8455	PLPL9_HUMAN	PLA2G6
Q9H324	A disintegrin and metalloproteinase with thrombospondin motifs 10 OS=Homo sapiens GN=ADAMTS10 PE=1 SV=2 - [ATS10_HUMAN]	120.796	ATS10_HUMAN	ADAMTS10
P42684	Abelson tyrosine-protein kinase 2 OS=Homo sapiens GN=ABL2 PE=1 SV=1 - [ABL2_HUMAN]	128.263	ABL2_HUMAN	ABL2
Q86V21	Acetoacetyl-CoA synthetase OS=Homo sapiens GN=AACS PE=1 SV=1 - [AACS_HUMAN]	75.096	AACS_HUMAN	AACS
A1L0T0	Acetolactate synthase-like protein OS=Homo sapiens GN=ILVBL PE=1 SV=2 - [ILVBL_HUMAN]	67.8248	ILVBL_HUMAN	ILVBL
P24752	Acetyl-CoA acetyltransferase, mitochondrial OS=Homo sapiens GN=ACAT1 PE=1 SV=1 - [THIL_HUMAN]	45.1706	THIL_HUMAN	ACAT1
Q13085	Acetyl-CoA carboxylase 1 OS=Homo sapiens GN=ACACA PE=1 SV=2 - [ACACA_HUMAN]	265.385	ACACA_HUMAN	ACACA
O00400	Acetyl-coenzyme A transporter 1 OS=Homo sapiens GN=SLC33A1 PE=1 SV=1 - [ACATN_HUMAN]	60.8698	ACATN_HUMAN	SLC33A1
O43427	Acidic fibroblast growth factor intracellular-binding protein OS=Homo sapiens GN=FIBP PE=1 SV=3 - [FIBP_HUMAN]	41.8514	FIBP_HUMAN	FIBP
Q96QF7	Acidic repeat-containing protein OS=Homo sapiens GN=GCNA PE=1 SV=1 - [ACRC_HUMAN]	76.0662	ACRC_HUMAN	GCNA
Q9ULL0	Acrosomal protein KIAA1210 OS=Homo sapiens GN=KIAA1210 PE=2 SV=3 - [K1210_HUMAN]	186.905	K1210_HUMAN	KIAA1210
Q8TED9	Actin filament-associated protein 1-like 1 OS=Homo sapiens GN=AFAP1L1 PE=1 SV=2 - [AF1L1_HUMAN]	86.3777	AF1L1_HUMAN	AFAP1L1
Q9NZ32	Actin-related protein 10 OS=Homo sapiens GN=ACTR10 PE=1 SV=1 - [ARP10_HUMAN]	46.2773	ARP10_HUMAN	ACTR10
P61160	Actin-related protein 2 OS=Homo sapiens GN=ACTR2 PE=1 SV=1 - [ARP2_HUMAN]	44.7322	ARP2_HUMAN	ACTR2
O15143	Actin-related protein 2/3 complex subunit 1B OS=Homo sapiens GN=ARPC1B PE=1 SV=3 - [ARC1B_HUMAN]	40.9234	ARC1B_HUMAN	ARPC1B
O15144	Actin-related protein 2/3 complex subunit 2 OS=Homo sapiens GN=ARPC2 PE=1 SV=1 - [ARPC2_HUMAN]	34.3115	ARPC2_HUMAN	ARPC2
P59998	Actin-related protein 2/3 complex subunit 4 OS=Homo sapiens GN=ARPC4 PE=1 SV=3 - [ARPC4_HUMAN]	19.6543	ARPC4_HUMAN	ARPC4
Q9BPX5	Actin-related protein 2/3 complex subunit 5-like protein OS=Homo sapiens GN=ARPC5L PE=1 SV=1 - [ARP5L_HUMAN]	16.9308	ARP5L_HUMAN	ARPC5L
P61158	Actin-related protein 3 OS=Homo sapiens GN=ACTR3 PE=1 SV=3 - [ARP3_HUMAN]	47.341	ARP3_HUMAN	ACTR3
P53999	Activated RNA polymerase II transcriptional coactivator p15 OS=Homo sapiens GN=SUB1 PE=1 SV=3 - [TCP4_HUMAN]	14.3864	TCP4_HUMAN	SUB1
Q8N9N2	Activating signal cointegrator 1 complex subunit 1 OS=Homo sapiens GN=ASCC1 PE=1 SV=1 - [ASCC1_HUMAN]	45.4806	ASCC1_HUMAN	ASCC1
O95433	Activator of 90 kDa heat shock protein ATPase homolog 1 OS=Homo sapiens GN=AHSA1 PE=1 SV=1 - [AHSA1_HUMAN]	38.2503	AHSA1_HUMAN	AHSA1
O14561	Acyl carrier protein, mitochondrial OS=Homo sapiens GN=NDUFAB1 PE=1 SV=3 - [ACPM_HUMAN]	17.406	ACPM_HUMAN	NDUFAB1
Q9H845	Acyl-CoA dehydrogenase family member 9, mitochondrial OS=Homo sapiens GN=ACAD9 PE=1 SV=1 - [ACAD9_HUMAN]	68.7167	ACAD9_HUMAN	ACAD9
O00767	Acyl-CoA desaturase OS=Homo sapiens GN=SCD PE=1 SV=2 - [ACOD_HUMAN]	41.4961	ACOD_HUMAN	SCD
Q4G176	Acyl-CoA synthetase family member 3, mitochondrial OS=Homo sapiens GN=ACSF3 PE=1 SV=3 - [ACSF3_HUMAN]	64.0893	ACSF3_HUMAN	ACSF3
Q92604	Acyl-CoA:lysophosphatidylglycerol acyltransferase 1 OS=Homo sapiens GN=LPGAT1 PE=1 SV=1 - [LGAT1_HUMAN]	43.0613	LGAT1_HUMAN	LPGAT1
Q5T8D3	Acyl-CoA-binding domain-containing protein 5 OS=Homo sapiens GN=ACBD5 PE=1 SV=1 - [ACBD5_HUMAN]	60.054	ACBD5_HUMAN	ACBD5
Q9Y305	Acyl-coenzyme A thioesterase 9, mitochondrial OS=Homo sapiens GN=ACOT9 PE=1 SV=2 - [ACOT9_HUMAN]	49.8695	ACOT9_HUMAN	ACOT9
Q53H12	Acylglycerol kinase, mitochondrial OS=Homo sapiens GN=AGK PE=1 SV=2 - [AGK_HUMAN]	47.1074	AGK_HUMAN	AGK
P28039	Acyloxyacyl hydrolase OS=Homo sapiens GN=AOAH PE=1 SV=1 - [AOAH_HUMAN]	65.0628	AOAH_HUMAN	AOAH
Q6UY14	ADAMTS-like protein 4 OS=Homo sapiens GN=ADAMTSL4 PE=1 SV=2 - [ATL4_HUMAN]	116.471	ATL4_HUMAN	ADAMTSL4
P07741	Adenine phosphoribosyltransferase OS=Homo sapiens GN=APRT PE=1 SV=2 - [APT_HUMAN]	19.5954	APT_HUMAN	APRT
P25054	Adenomatous polyposis coli protein OS=Homo sapiens GN=APC PE=1 SV=2 - [APC_HUMAN]	311.455	APC_HUMAN	APC
Q8TB61	Adenosine 3'-phospho 5'-phosphosulfate transporter 1 OS=Homo sapiens GN=SLC35B2 PE=1 SV=1 - [S35B2_HUMAN]	47.4836	S35B2_HUMAN	SLC35B2
P23526	Adenosylhomocysteinase OS=Homo sapiens GN=AHCY PE=1 SV=4 - [SAHH_HUMAN]	47.6852	SAHH_HUMAN	AHCY
P40145	Adenylate cyclase type 8 OS=Homo sapiens GN=ADCY8 PE=1 SV=1 - [ADCY8_HUMAN]	140.033	ADCY8_HUMAN	ADCY8
P27144	Adenylate kinase 4, mitochondrial OS=Homo sapiens GN=AK4 PE=1 SV=1 - [KAD4_HUMAN]	25.2522	KAD4_HUMAN	AK4
Q5TCS8	Adenylate kinase 9 OS=Homo sapiens GN=AK9 PE=1 SV=2 - [KAD9_HUMAN]	221.273	KAD9_HUMAN	AK9
Q9Y3D8	Adenylate kinase isoenzyme 6 OS=Homo sapiens GN=AK6 PE=1 SV=1 - [KAD6_HUMAN]	20.0489	KAD6_HUMAN	AK6
P30566	Adenylosuccinate lyase OS=Homo sapiens GN=ADSL PE=1 SV=2 - [PUR8_HUMAN]	54.854	PUR8_HUMAN	ADSL
P30520	Adenylosuccinate synthetase isozyme 2 OS=Homo sapiens GN=ADSS PE=1 SV=3 - [PURA2_HUMAN]	50.0658	PURA2_HUMAN	ADSS
O60242	Adhesion G protein-coupled receptor B3 OS=Homo sapiens GN=ADGRB3 PE=1 SV=2 - [AGRB3_HUMAN]	171.406	AGRB3_HUMAN	ADGRB3
O94910	Adhesion G protein-coupled receptor L1 OS=Homo sapiens GN=ADGRL1 PE=1 SV=1 - [AGRL1_HUMAN]	162.614	AGRL1_HUMAN	ADGRL1
Q9Y653	Adhesion G-protein coupled receptor G1 OS=Homo sapiens GN=ADGRG1 PE=1 SV=2 - [AGRG1_HUMAN]	77.6882	AGRG1_HUMAN	ADGRG1
Q8IZF6	Adhesion G-protein coupled receptor G4 OS=Homo sapiens GN=ADGRG4 PE=2 SV=2 - [AGRG4_HUMAN]	333.157	AGRG4_HUMAN	ADGRG4
Q86SQ4	Adhesion G-protein coupled receptor G6 OS=Homo sapiens GN=ADGRG6 PE=1 SV=3 - [AGRG6_HUMAN]	136.607	AGRG6_HUMAN	ADGRG6
P12235	ADP/ATP translocase 1 OS=Homo sapiens GN=SLC25A4 PE=1 SV=4 - [ADT1_HUMAN]	33.0432	ADT1_HUMAN	SLC25A4
P05141	ADP/ATP translocase 2 OS=Homo sapiens GN=SLC25A5 PE=1 SV=7 - [ADT2_HUMAN]	32.8312	ADT2_HUMAN	SLC25A5
P12236	ADP/ATP translocase 3 OS=Homo sapiens GN=SLC25A6 PE=1 SV=4 - [ADT3_HUMAN]	32.8452	ADT3_HUMAN	SLC25A6
P18085	ADP-ribosylation factor 4 OS=Homo sapiens GN=ARF4 PE=1 SV=3 - [ARF4_HUMAN]	20.4977	ARF4_HUMAN	ARF4
P84085	ADP-ribosylation factor 5 OS=Homo sapiens GN=ARF5 PE=1 SV=2 - [ARF5_HUMAN]	20.5166	ARF5_HUMAN	ARF5
P62330	ADP-ribosylation factor 6 OS=Homo sapiens GN=ARF6 PE=1 SV=2 - [ARF6_HUMAN]	20.0694	ARF6_HUMAN	ARF6
Q9NP61	ADP-ribosylation factor GTPase-activating protein 3 OS=Homo sapiens GN=ARFGAP3 PE=1 SV=1 - [ARFG3_HUMAN]	56.893	ARFG3_HUMAN	ARFGAP3
P40616	ADP-ribosylation factor-like protein 1 OS=Homo sapiens GN=ARL1 PE=1 SV=1 - [ARL1_HUMAN]	20.4044	ARL1_HUMAN	ARL1
Q3SXY8	ADP-ribosylation factor-like protein 13B OS=Homo sapiens GN=ARL13B PE=1 SV=1 - [AR13B_HUMAN]	48.6128	AR13B_HUMAN	ARL13B
Q8N4G2	ADP-ribosylation factor-like protein 14 OS=Homo sapiens GN=ARL14 PE=1 SV=2 - [ARL14_HUMAN]	21.5741	ARL14_HUMAN	ARL14
P56559	ADP-ribosylation factor-like protein 4C OS=Homo sapiens GN=ARL4C PE=1 SV=1 - [ARL4C_HUMAN]	21.4734	ARL4C_HUMAN	ARL4C
Q9Y6U3	Adseverin OS=Homo sapiens GN=SCIN PE=1 SV=4 - [ADSV_HUMAN]	80.4384	ADSV_HUMAN	SCIN
P51825	AF4/FMR2 family member 1 OS=Homo sapiens GN=AFF1 PE=1 SV=1 - [AFF1_HUMAN]	131.341	AFF1_HUMAN	AFF1
P43652	Afamin OS=Homo sapiens GN=AFM PE=1 SV=1 - [AFAM_HUMAN]	69.024	AFAM_HUMAN	AFM
Q9Y4W6	AFG3-like protein 2 OS=Homo sapiens GN=AFG3L2 PE=1 SV=2 - [AFG32_HUMAN]	88.5282	AFG32_HUMAN	AFG3L2
Q9BSE5	Agmatinase, mitochondrial OS=Homo sapiens GN=AGMAT PE=1 SV=2 - [SPEB_HUMAN]	37.6362	SPEB_HUMAN	AGMAT
O00170	AH receptor-interacting protein OS=Homo sapiens GN=AIP PE=1 SV=2 - [AIP_HUMAN]	37.6121	AIP_HUMAN	AIP
Q02952	A-kinase anchor protein 12 OS=Homo sapiens GN=AKAP12 PE=1 SV=4 - [AKA12_HUMAN]	191.367	AKA12_HUMAN	AKAP12
Q9Y2D5	A-kinase anchor protein 2 OS=Homo sapiens GN=AKAP2 PE=1 SV=3 - [AKAP2_HUMAN]	94.6028	AKAP2_HUMAN	AKAP2
Q9ULX6	A-kinase anchor protein 8-like OS=Homo sapiens GN=AKAP8L PE=1 SV=3 - [AKP8L_HUMAN]	71.6037	AKP8L_HUMAN	AKAP8L
Q99996	A-kinase anchor protein 9 OS=Homo sapiens GN=AKAP9 PE=1 SV=3 - [AKAP9_HUMAN]	453.387	AKAP9_HUMAN	AKAP9
Q9NRG9	Aladin OS=Homo sapiens GN=AAAS PE=1 SV=1 - [AAAS_HUMAN]	59.5363	AAAS_HUMAN	AAAS
Q8TD30	Alanine aminotransferase 2 OS=Homo sapiens GN=GPT2 PE=1 SV=1 - [ALAT2_HUMAN]	57.8664	ALAT2_HUMAN	GPT2
P49588	Alanine--tRNA ligase, cytoplasmic OS=Homo sapiens GN=AARS PE=1 SV=2 - [SYAC_HUMAN]	106.743	SYAC_HUMAN	AARS
Q5JTZ9	Alanine--tRNA ligase, mitochondrial OS=Homo sapiens GN=AARS2 PE=1 SV=1 - [SYAM_HUMAN]	107.273	SYAM_HUMAN	AARS2
Q8IZ83	Aldehyde dehydrogenase family 16 member A1 OS=Homo sapiens GN=ALDH16A1 PE=1 SV=2 - [A16A1_HUMAN]	85.0737	A16A1_HUMAN	ALDH16A1
P43353	Aldehyde dehydrogenase family 3 member B1 OS=Homo sapiens GN=ALDH3B1 PE=1 SV=1 - [AL3B1_HUMAN]	51.8066	AL3B1_HUMAN	ALDH3B1
P30837	Aldehyde dehydrogenase X, mitochondrial OS=Homo sapiens GN=ALDH1B1 PE=1 SV=3 - [AL1B1_HUMAN]	57.1702	AL1B1_HUMAN	ALDH1B1
Q06278	Aldehyde oxidase OS=Homo sapiens GN=AOX1 PE=1 SV=2 - [AOXA_HUMAN]	147.822	AOXA_HUMAN	AOX1
O00116	Alkyldihydroxyacetonephosphate synthase, peroxisomal OS=Homo sapiens GN=AGPS PE=1 SV=1 - [ADAS_HUMAN]	72.8658	ADAS_HUMAN	AGPS
Q9BQI0	Allograft inflammatory factor 1-like OS=Homo sapiens GN=AIF1L PE=1 SV=1 - [AIF1L_HUMAN]	17.0566	AIF1L_HUMAN	AIF1L
Q6NUM9	All-trans-retinol 13,14-reductase OS=Homo sapiens GN=RETSAT PE=1 SV=2 - [RETST_HUMAN]	66.7767	RETST_HUMAN	RETSAT
Q9BYC5	Alpha-(1,6)-fucosyltransferase OS=Homo sapiens GN=FUT8 PE=1 SV=2 - [FUT8_HUMAN]	66.474	FUT8_HUMAN	FUT8
P18825	Alpha-2C adrenergic receptor OS=Homo sapiens GN=ADRA2C PE=2 SV=2 - [ADA2C_HUMAN]	49.4907	ADA2C_HUMAN	ADRA2C
P02765	Alpha-2-HS-glycoprotein OS=Homo sapiens GN=AHSG PE=1 SV=1 - [FETUA_HUMAN]	39.2997	FETUA_HUMAN	AHSG
P12814	Alpha-actinin-1 OS=Homo sapiens GN=ACTN1 PE=1 SV=2 - [ACTN1_HUMAN]	102.993	ACTN1_HUMAN	ACTN1
O43707	Alpha-actinin-4 OS=Homo sapiens GN=ACTN4 PE=1 SV=2 - [ACTN4_HUMAN]	104.788	ACTN4_HUMAN	ACTN4
P49419	Alpha-aminoadipic semialdehyde dehydrogenase OS=Homo sapiens GN=ALDH7A1 PE=1 SV=5 - [AL7A1_HUMAN]	58.4501	AL7A1_HUMAN	ALDH7A1
P61163	Alpha-centractin OS=Homo sapiens GN=ACTR1A PE=1 SV=1 - [ACTZ_HUMAN]	42.5869	ACTZ_HUMAN	ACTR1A
P06733	Alpha-enolase OS=Homo sapiens GN=ENO1 PE=1 SV=2 - [ENOA_HUMAN]	47.1393	ENOA_HUMAN	ENO1
P02771	Alpha-fetoprotein OS=Homo sapiens GN=AFP PE=1 SV=1 - [FETA_HUMAN]	68.633	FETA_HUMAN	AFP
Q16706	Alpha-mannosidase 2 OS=Homo sapiens GN=MAN2A1 PE=1 SV=2 - [MA2A1_HUMAN]	131.057	MA2A1_HUMAN	MAN2A1
Q9H4F1	Alpha-N-acetyl-neuraminyl-2,3-beta-galactosyl-1,3-N-acetyl-galactosaminide alpha-2,6-sialyltransferase OS=Homo sapiens GN=ST6GALNAC4 PE=2 SV=2 - [SIA7D_HUMAN]	34.178	SIA7D_HUMAN	ST6GALNAC4
Q86TB3	Alpha-protein kinase 2 OS=Homo sapiens GN=ALPK2 PE=2 SV=3 - [ALPK2_HUMAN]	236.865	ALPK2_HUMAN	ALPK2
Q96L96	Alpha-protein kinase 3 OS=Homo sapiens GN=ALPK3 PE=2 SV=2 - [ALPK3_HUMAN]	201.148	ALPK3_HUMAN	ALPK3
P49638	Alpha-tocopherol transfer protein OS=Homo sapiens GN=TTPA PE=1 SV=1 - [TTPA_HUMAN]	31.7296	TTPA_HUMAN	TTPA
P51172	Amiloride-sensitive sodium channel subunit delta OS=Homo sapiens GN=SCNN1D PE=1 SV=2 - [SCNND_HUMAN]	70.1702	SCNND_HUMAN	SCNN1D
P27338	Amine oxidase [flavin-containing] B OS=Homo sapiens GN=MAOB PE=1 SV=3 - [AOFB_HUMAN]	58.7252	AOFB_HUMAN	MAOB
Q12904	Aminoacyl tRNA synthase complex-interacting multifunctional protein 1 OS=Homo sapiens GN=AIMP1 PE=1 SV=2 - [AIMP1_HUMAN]	34.3311	AIMP1_HUMAN	AIMP1
Q13155	Aminoacyl tRNA synthase complex-interacting multifunctional protein 2 OS=Homo sapiens GN=AIMP2 PE=1 SV=2 - [AIMP2_HUMAN]	35.3263	AIMP2_HUMAN	AIMP2
Q9H4A4	Aminopeptidase B OS=Homo sapiens GN=RNPEP PE=1 SV=2 - [AMPB_HUMAN]	72.5495	AMPB_HUMAN	RNPEP
P15144	Aminopeptidase N OS=Homo sapiens GN=ANPEP PE=1 SV=4 - [AMPN_HUMAN]	109.471	AMPN_HUMAN	ANPEP
Q01433	AMP deaminase 2 OS=Homo sapiens GN=AMPD2 PE=1 SV=2 - [AMPD2_HUMAN]	100.624	AMPD2_HUMAN	AMPD2
Q8N6M9	AN1-type zinc finger protein 2A OS=Homo sapiens GN=ZFAND2A PE=2 SV=2 - [ZFN2A_HUMAN]	16.4659	ZFN2A_HUMAN	ZFAND2A
Q9UJX6	Anaphase-promoting complex subunit 2 OS=Homo sapiens GN=ANAPC2 PE=1 SV=1 - [ANC2_HUMAN]	93.7688	ANC2_HUMAN	ANAPC2
Q9UJX3	Anaphase-promoting complex subunit 7 OS=Homo sapiens GN=ANAPC7 PE=1 SV=4 - [APC7_HUMAN]	66.8128	APC7_HUMAN	ANAPC7
Q9Y679	Ancient ubiquitous protein 1 OS=Homo sapiens GN=AUP1 PE=1 SV=1 - [AUP1_HUMAN]	52.9947	AUP1_HUMAN	AUP1
Q8N7X0	Androglobin OS=Homo sapiens GN=ADGB PE=2 SV=3 - [ADGB_HUMAN]	189.594	ADGB_HUMAN	ADGB
Q4VCS5	Angiomotin OS=Homo sapiens GN=AMOT PE=1 SV=1 - [AMOT_HUMAN]	118.013	AMOT_HUMAN	AMOT
Q9P0K7	Ankycorbin OS=Homo sapiens GN=RAI14 PE=1 SV=2 - [RAI14_HUMAN]	109.973	RAI14_HUMAN	RAI14
Q8IWZ3	Ankyrin repeat and KH domain-containing protein 1 OS=Homo sapiens GN=ANKHD1 PE=1 SV=1 - [ANKH1_HUMAN]	269.291	ANKH1_HUMAN	ANKHD1
Q68DC2	Ankyrin repeat and SAM domain-containing protein 6 OS=Homo sapiens GN=ANKS6 PE=1 SV=2 - [ANKS6_HUMAN]	92.162	ANKS6_HUMAN	ANKS6
Q96NS5	Ankyrin repeat and SOCS box protein 16 OS=Homo sapiens GN=ASB16 PE=1 SV=2 - [ASB16_HUMAN]	49.6052	ASB16_HUMAN	ASB16
Q9NWX5	Ankyrin repeat and SOCS box protein 6 OS=Homo sapiens GN=ASB6 PE=1 SV=1 - [ASB6_HUMAN]	47.1062	ASB6_HUMAN	ASB6
Q6UB98	Ankyrin repeat domain-containing protein 12 OS=Homo sapiens GN=ANKRD12 PE=1 SV=3 - [ANR12_HUMAN]	235.507	ANR12_HUMAN	ANKRD12
Q8TF21	Ankyrin repeat domain-containing protein 24 OS=Homo sapiens GN=ANKRD24 PE=2 SV=2 - [ANR24_HUMAN]	124.111	ANR24_HUMAN	ANKRD24
Q9BXX2	Ankyrin repeat domain-containing protein 30B OS=Homo sapiens GN=ANKRD30B PE=2 SV=3 - [AN30B_HUMAN]	157.95	AN30B_HUMAN	ANKRD30B
Q9ULJ7	Ankyrin repeat domain-containing protein 50 OS=Homo sapiens GN=ANKRD50 PE=1 SV=4 - [ANR50_HUMAN]	155.761	ANR50_HUMAN	ANKRD50
C9JTQ0	Ankyrin repeat domain-containing protein 63 OS=Homo sapiens GN=ANKRD63 PE=3 SV=1 - [ANR63_HUMAN]	39.5957	ANR63_HUMAN	ANKRD63
Q01484	Ankyrin-2 OS=Homo sapiens GN=ANK2 PE=1 SV=4 - [ANK2_HUMAN]	433.448	ANK2_HUMAN	ANK2
P04083	Annexin A1 OS=Homo sapiens GN=ANXA1 PE=1 SV=2 - [ANXA1_HUMAN]	38.69	ANXA1_HUMAN	ANXA1
P27216	Annexin A13 OS=Homo sapiens GN=ANXA13 PE=1 SV=3 - [ANX13_HUMAN]	35.3932	ANX13_HUMAN	ANXA13
P07355	Annexin A2 OS=Homo sapiens GN=ANXA2 PE=1 SV=2 - [ANXA2_HUMAN]	38.5798	ANXA2_HUMAN	ANXA2
P09525	Annexin A4 OS=Homo sapiens GN=ANXA4 PE=1 SV=4 - [ANXA4_HUMAN]	35.8601	ANXA4_HUMAN	ANXA4
P08758	Annexin A5 OS=Homo sapiens GN=ANXA5 PE=1 SV=2 - [ANXA5_HUMAN]	35.9144	ANXA5_HUMAN	ANXA5
Q75V66	Anoctamin-5 OS=Homo sapiens GN=ANO5 PE=1 SV=1 - [ANO5_HUMAN]	107.118	ANO5_HUMAN	ANO5
Q9HCE9	Anoctamin-8 OS=Homo sapiens GN=ANO8 PE=1 SV=3 - [ANO8_HUMAN]	135.949	ANO8_HUMAN	ANO8
Q9H6X2	Anthrax toxin receptor 1 OS=Homo sapiens GN=ANTXR1 PE=1 SV=2 - [ANTR1_HUMAN]	62.749	ANTR1_HUMAN	ANTXR1
Q03518	Antigen peptide transporter 1 OS=Homo sapiens GN=TAP1 PE=1 SV=2 - [TAP1_HUMAN]	87.1627	TAP1_HUMAN	TAP1
Q03519	Antigen peptide transporter 2 OS=Homo sapiens GN=TAP2 PE=1 SV=1 - [TAP2_HUMAN]	75.6158	TAP2_HUMAN	TAP2
P01008	Antithrombin-III OS=Homo sapiens GN=SERPINC1 PE=1 SV=1 - [ANT3_HUMAN]	52.5689	ANT3_HUMAN	SERPINC1
Q10567	AP-1 complex subunit beta-1 OS=Homo sapiens GN=AP1B1 PE=1 SV=2 - [AP1B1_HUMAN]	104.57	AP1B1_HUMAN	AP1B1
O43747	AP-1 complex subunit gamma-1 OS=Homo sapiens GN=AP1G1 PE=1 SV=5 - [AP1G1_HUMAN]	91.2931	AP1G1_HUMAN	AP1G1
Q9BXS5	AP-1 complex subunit mu-1 OS=Homo sapiens GN=AP1M1 PE=1 SV=3 - [AP1M1_HUMAN]	48.5561	AP1M1_HUMAN	AP1M1
Q9Y6Q5	AP-1 complex subunit mu-2 OS=Homo sapiens GN=AP1M2 PE=1 SV=4 - [AP1M2_HUMAN]	48.0782	AP1M2_HUMAN	AP1M2
P61966	AP-1 complex subunit sigma-1A OS=Homo sapiens GN=AP1S1 PE=1 SV=1 - [AP1S1_HUMAN]	18.7206	AP1S1_HUMAN	AP1S1
O95782	AP-2 complex subunit alpha-1 OS=Homo sapiens GN=AP2A1 PE=1 SV=3 - [AP2A1_HUMAN]	107.478	AP2A1_HUMAN	AP2A1
O94973	AP-2 complex subunit alpha-2 OS=Homo sapiens GN=AP2A2 PE=1 SV=2 - [AP2A2_HUMAN]	103.895	AP2A2_HUMAN	AP2A2
P63010	AP-2 complex subunit beta OS=Homo sapiens GN=AP2B1 PE=1 SV=1 - [AP2B1_HUMAN]	104.486	AP2B1_HUMAN	AP2B1
Q96CW1	AP-2 complex subunit mu OS=Homo sapiens GN=AP2M1 PE=1 SV=2 - [AP2M1_HUMAN]	49.623	AP2M1_HUMAN	AP2M1
P53680	AP-2 complex subunit sigma OS=Homo sapiens GN=AP2S1 PE=1 SV=2 - [AP2S1_HUMAN]	17.0067	AP2S1_HUMAN	AP2S1
Q8IVJ8	AP20 region protein 1 OS=Homo sapiens GN=APRG1 PE=2 SV=2 - [APRG1_HUMAN]	18.5138	APRG1_HUMAN	APRG1
Q2M2I8	AP2-associated protein kinase 1 OS=Homo sapiens GN=AAK1 PE=1 SV=3 - [AAK1_HUMAN]	103.821	AAK1_HUMAN	AAK1
O14617	AP-3 complex subunit delta-1 OS=Homo sapiens GN=AP3D1 PE=1 SV=1 - [AP3D1_HUMAN]	130.076	AP3D1_HUMAN	AP3D1
Q9Y2T2	AP-3 complex subunit mu-1 OS=Homo sapiens GN=AP3M1 PE=1 SV=1 - [AP3M1_HUMAN]	46.9093	AP3M1_HUMAN	AP3M1
Q92572	AP-3 complex subunit sigma-1 OS=Homo sapiens GN=AP3S1 PE=1 SV=1 - [AP3S1_HUMAN]	21.7181	AP3S1_HUMAN	AP3S1
Q5JTC6	APC membrane recruitment protein 1 OS=Homo sapiens GN=AMER1 PE=1 SV=2 - [AMER1_HUMAN]	123.952	AMER1_HUMAN	AMER1
P04114	Apolipoprotein B-100 OS=Homo sapiens GN=APOB PE=1 SV=2 - [APOB_HUMAN]	515.283	APOB_HUMAN	APOB
P05090	Apolipoprotein D OS=Homo sapiens GN=APOD PE=1 SV=1 - [APOD_HUMAN]	21.2618	APOD_HUMAN	APOD
Q9BQE5	Apolipoprotein L2 OS=Homo sapiens GN=APOL2 PE=1 SV=1 - [APOL2_HUMAN]	37.0694	APOL2_HUMAN	APOL2
Q96IL0	Apoptogenic protein 1, mitochondrial OS=Homo sapiens GN=APOPT1 PE=2 SV=3 - [APOP1_HUMAN]	24.1374	APOP1_HUMAN	APOPT1
Q9BZZ5	Apoptosis inhibitor 5 OS=Homo sapiens GN=API5 PE=1 SV=3 - [API5_HUMAN]	58.9679	API5_HUMAN	API5
Q8WTP8	Apoptosis-enhancing nuclease OS=Homo sapiens GN=AEN PE=1 SV=2 - [AEN_HUMAN]	36.3274	AEN_HUMAN	AEN
O95831	Apoptosis-inducing factor 1, mitochondrial OS=Homo sapiens GN=AIFM1 PE=1 SV=1 - [AIFM1_HUMAN]	66.8589	AIFM1_HUMAN	AIFM1
Q9BRQ8	Apoptosis-inducing factor 2 OS=Homo sapiens GN=AIFM2 PE=1 SV=1 - [AIFM2_HUMAN]	40.5013	AIFM2_HUMAN	AIFM2
O15033	Apoptosis-resistant E3 ubiquitin protein ligase 1 OS=Homo sapiens GN=AREL1 PE=1 SV=3 - [AREL1_HUMAN]	94.1625	AREL1_HUMAN	AREL1
Q9UKV3	Apoptotic chromatin condensation inducer in the nucleus OS=Homo sapiens GN=ACIN1 PE=1 SV=2 - [ACINU_HUMAN]	151.771	ACINU_HUMAN	ACIN1
Q86W34	Archaemetzincin-2 OS=Homo sapiens GN=AMZ2 PE=1 SV=2 - [AMZ2_HUMAN]	41.237	AMZ2_HUMAN	AMZ2
Q96P48	Arf-GAP with Rho-GAP domain, ANK repeat and PH domain-containing protein 1 OS=Homo sapiens GN=ARAP1 PE=1 SV=3 - [ARAP1_HUMAN]	162.089	ARAP1_HUMAN	ARAP1
Q8WWN8	Arf-GAP with Rho-GAP domain, ANK repeat and PH domain-containing protein 3 OS=Homo sapiens GN=ARAP3 PE=1 SV=1 - [ARAP3_HUMAN]	169.738	ARAP3_HUMAN	ARAP3
P05089	Arginase-1 OS=Homo sapiens GN=ARG1 PE=1 SV=2 - [ARGI1_HUMAN]	34.7133	ARGI1_HUMAN	ARG1
Q7L4I2	Arginine/serine-rich coiled-coil protein 2 OS=Homo sapiens GN=RSRC2 PE=1 SV=1 - [RSRC2_HUMAN]	50.5293	RSRC2_HUMAN	RSRC2
A6NJG6	Arginine-fifty homeobox OS=Homo sapiens GN=ARGFX PE=2 SV=1 - [ARGFX_HUMAN]	35.5946	ARGFX_HUMAN	ARGFX
P54136	Arginine--tRNA ligase, cytoplasmic OS=Homo sapiens GN=RARS PE=1 SV=2 - [SYRC_HUMAN]	75.3309	SYRC_HUMAN	RARS
P04424	Argininosuccinate lyase OS=Homo sapiens GN=ASL PE=1 SV=4 - [ARLY_HUMAN]	51.6253	ARLY_HUMAN	ASL
P00966	Argininosuccinate synthase OS=Homo sapiens GN=ASS1 PE=1 SV=2 - [ASSY_HUMAN]	46.501	ASSY_HUMAN	ASS1
Q6NXE6	Armadillo repeat-containing protein 6 OS=Homo sapiens GN=ARMC6 PE=1 SV=2 - [ARMC6_HUMAN]	54.1074	ARMC6_HUMAN	ARMC6
Q9H6L4	Armadillo repeat-containing protein 7 OS=Homo sapiens GN=ARMC7 PE=1 SV=1 - [ARMC7_HUMAN]	21.9103	ARMC7_HUMAN	ARMC7
Q9UH62	Armadillo repeat-containing X-linked protein 3 OS=Homo sapiens GN=ARMCX3 PE=1 SV=1 - [ARMX3_HUMAN]	42.4739	ARMX3_HUMAN	ARMCX3
P11511	Aromatase OS=Homo sapiens GN=CYP19A1 PE=1 SV=3 - [CP19A_HUMAN]	57.8449	CP19A_HUMAN	CYP19A1
P51689	Arylsulfatase D OS=Homo sapiens GN=ARSD PE=1 SV=2 - [ARSD_HUMAN]	64.8181	ARSD_HUMAN	ARSD
P08243	Asparagine synthetase [glutamine-hydrolyzing] OS=Homo sapiens GN=ASNS PE=1 SV=4 - [ASNS_HUMAN]	64.3286	ASNS_HUMAN	ASNS
P00505	Aspartate aminotransferase, mitochondrial OS=Homo sapiens GN=GOT2 PE=1 SV=3 - [AATM_HUMAN]	47.4873	AATM_HUMAN	GOT2
P14868	Aspartate--tRNA ligase, cytoplasmic OS=Homo sapiens GN=DARS PE=1 SV=2 - [SYDC_HUMAN]	57.1	SYDC_HUMAN	DARS
Q6PI48	Aspartate--tRNA ligase, mitochondrial OS=Homo sapiens GN=DARS2 PE=1 SV=1 - [SYDM_HUMAN]	73.5161	SYDM_HUMAN	DARS2
Q12797	Aspartyl/asparaginyl beta-hydroxylase OS=Homo sapiens GN=ASPH PE=1 SV=3 - [ASPH_HUMAN]	85.8095	ASPH_HUMAN	ASPH
Q9UBB4	Ataxin-10 OS=Homo sapiens GN=ATXN10 PE=1 SV=1 - [ATX10_HUMAN]	53.4548	ATX10_HUMAN	ATXN10
Q99700	Ataxin-2 OS=Homo sapiens GN=ATXN2 PE=1 SV=2 - [ATX2_HUMAN]	140.196	ATX2_HUMAN	ATXN2
Q8WWM7	Ataxin-2-like protein OS=Homo sapiens GN=ATXN2L PE=1 SV=2 - [ATX2L_HUMAN]	113.304	ATX2L_HUMAN	ATXN2L
Q9ULK2	Ataxin-7-like protein 1 OS=Homo sapiens GN=ATXN7L1 PE=1 SV=3 - [AT7L1_HUMAN]	91.4574	AT7L1_HUMAN	ATXN7L1
Q6DD88	Atlastin-3 OS=Homo sapiens GN=ATL3 PE=1 SV=1 - [ATLA3_HUMAN]	60.5034	ATLA3_HUMAN	ATL3
P24539	ATP synthase F(0) complex subunit B1, mitochondrial OS=Homo sapiens GN=ATP5F1 PE=1 SV=2 - [AT5F1_HUMAN]	28.8903	AT5F1_HUMAN	ATP5F1
P03928	ATP synthase protein 8 OS=Homo sapiens GN=MT-ATP8 PE=1 SV=1 - [ATP8_HUMAN]	7.98616	ATP8_HUMAN	MT-ATP8
P00846	ATP synthase subunit a OS=Homo sapiens GN=MT-ATP6 PE=1 SV=1 - [ATP6_HUMAN]	24.8009	ATP6_HUMAN	MT-ATP6
P25705	ATP synthase subunit alpha, mitochondrial OS=Homo sapiens GN=ATP5A1 PE=1 SV=1 - [ATPA_HUMAN]	59.7136	ATPA_HUMAN	ATP5A1
P06576	ATP synthase subunit beta, mitochondrial OS=Homo sapiens GN=ATP5B PE=1 SV=3 - [ATPB_HUMAN]	56.5246	ATPB_HUMAN	ATP5B
O75947	ATP synthase subunit d, mitochondrial OS=Homo sapiens GN=ATP5H PE=1 SV=3 - [ATP5H_HUMAN]	18.4795	ATP5H_HUMAN	ATP5H
P30049	ATP synthase subunit delta, mitochondrial OS=Homo sapiens GN=ATP5D PE=1 SV=2 - [ATPD_HUMAN]	17.4792	ATPD_HUMAN	ATP5D
P56385	ATP synthase subunit e, mitochondrial OS=Homo sapiens GN=ATP5I PE=1 SV=2 - [ATP5I_HUMAN]	7.92833	ATP5I_HUMAN	ATP5I
P56134	ATP synthase subunit f, mitochondrial OS=Homo sapiens GN=ATP5J2 PE=1 SV=3 - [ATPK_HUMAN]	10.9107	ATPK_HUMAN	ATP5J2
O75964	ATP synthase subunit g, mitochondrial OS=Homo sapiens GN=ATP5L PE=1 SV=3 - [ATP5L_HUMAN]	11.4212	ATP5L_HUMAN	ATP5L
P36542	ATP synthase subunit gamma, mitochondrial OS=Homo sapiens GN=ATP5C1 PE=1 SV=1 - [ATPG_HUMAN]	32.9753	ATPG_HUMAN	ATP5C1
P48047	ATP synthase subunit O, mitochondrial OS=Homo sapiens GN=ATP5O PE=1 SV=1 - [ATPO_HUMAN]	23.2627	ATPO_HUMAN	ATP5O
O43681	ATPase ASNA1 OS=Homo sapiens GN=ASNA1 PE=1 SV=2 - [ASNA_HUMAN]	38.7674	ASNA_HUMAN	ASNA1
Q8NBU5	ATPase family AAA domain-containing protein 1 OS=Homo sapiens GN=ATAD1 PE=1 SV=1 - [ATAD1_HUMAN]	40.718	ATAD1_HUMAN	ATAD1
Q9ULI0	ATPase family AAA domain-containing protein 2B OS=Homo sapiens GN=ATAD2B PE=1 SV=3 - [ATD2B_HUMAN]	164.811	ATD2B_HUMAN	ATAD2B
Q9NVI7	ATPase family AAA domain-containing protein 3A OS=Homo sapiens GN=ATAD3A PE=1 SV=2 - [ATD3A_HUMAN]	71.3247	ATD3A_HUMAN	ATAD3A
Q8WWZ4	ATP-binding cassette sub-family A member 10 OS=Homo sapiens GN=ABCA10 PE=2 SV=3 - [ABCAA_HUMAN]	175.676	ABCAA_HUMAN	ABCA10
Q86UK0	ATP-binding cassette sub-family A member 12 OS=Homo sapiens GN=ABCA12 PE=1 SV=3 - [ABCAC_HUMAN]	293.049	ABCAC_HUMAN	ABCA12
Q86UQ4	ATP-binding cassette sub-family A member 13 OS=Homo sapiens GN=ABCA13 PE=2 SV=3 - [ABCAD_HUMAN]	575.791	ABCAD_HUMAN	ABCA13
Q9BZC7	ATP-binding cassette sub-family A member 2 OS=Homo sapiens GN=ABCA2 PE=1 SV=3 - [ABCA2_HUMAN]	269.701	ABCA2_HUMAN	ABCA2
Q8N139	ATP-binding cassette sub-family A member 6 OS=Homo sapiens GN=ABCA6 PE=1 SV=2 - [ABCA6_HUMAN]	184.167	ABCA6_HUMAN	ABCA6
Q9NRK6	ATP-binding cassette sub-family B member 10, mitochondrial OS=Homo sapiens GN=ABCB10 PE=1 SV=2 - [ABCBA_HUMAN]	79.0979	ABCBA_HUMAN	ABCB10
Q2M3G0	ATP-binding cassette sub-family B member 5 OS=Homo sapiens GN=ABCB5 PE=1 SV=4 - [ABCB5_HUMAN]	138.553	ABCB5_HUMAN	ABCB5
Q9NP58	ATP-binding cassette sub-family B member 6, mitochondrial OS=Homo sapiens GN=ABCB6 PE=1 SV=1 - [ABCB6_HUMAN]	93.8262	ABCB6_HUMAN	ABCB6
O75027	ATP-binding cassette sub-family B member 7, mitochondrial OS=Homo sapiens GN=ABCB7 PE=1 SV=2 - [ABCB7_HUMAN]	82.5892	ABCB7_HUMAN	ABCB7
Q96J66	ATP-binding cassette sub-family C member 11 OS=Homo sapiens GN=ABCC11 PE=1 SV=1 - [ABCCB_HUMAN]	154.202	ABCCB_HUMAN	ABCC11
P33897	ATP-binding cassette sub-family D member 1 OS=Homo sapiens GN=ABCD1 PE=1 SV=2 - [ABCD1_HUMAN]	82.8845	ABCD1_HUMAN	ABCD1
P28288	ATP-binding cassette sub-family D member 3 OS=Homo sapiens GN=ABCD3 PE=1 SV=1 - [ABCD3_HUMAN]	75.4276	ABCD3_HUMAN	ABCD3
P61221	ATP-binding cassette sub-family E member 1 OS=Homo sapiens GN=ABCE1 PE=1 SV=1 - [ABCE1_HUMAN]	67.271	ABCE1_HUMAN	ABCE1
Q8NE71	ATP-binding cassette sub-family F member 1 OS=Homo sapiens GN=ABCF1 PE=1 SV=2 - [ABCF1_HUMAN]	95.8665	ABCF1_HUMAN	ABCF1
Q9UG63	ATP-binding cassette sub-family F member 2 OS=Homo sapiens GN=ABCF2 PE=1 SV=2 - [ABCF2_HUMAN]	71.2446	ABCF2_HUMAN	ABCF2
Q9NUQ8	ATP-binding cassette sub-family F member 3 OS=Homo sapiens GN=ABCF3 PE=1 SV=2 - [ABCF3_HUMAN]	79.6952	ABCF3_HUMAN	ABCF3
Q9UNQ0	ATP-binding cassette sub-family G member 2 OS=Homo sapiens GN=ABCG2 PE=1 SV=3 - [ABCG2_HUMAN]	72.2675	ABCG2_HUMAN	ABCG2
P53396	ATP-citrate synthase OS=Homo sapiens GN=ACLY PE=1 SV=3 - [ACLY_HUMAN]	120.762	ACLY_HUMAN	ACLY
P17858	ATP-dependent 6-phosphofructokinase, liver type OS=Homo sapiens GN=PFKL PE=1 SV=6 - [PFKAL_HUMAN]	84.9642	PFKAL_HUMAN	PFKL
P08237	ATP-dependent 6-phosphofructokinase, muscle type OS=Homo sapiens GN=PFKM PE=1 SV=2 - [PFKAM_HUMAN]	85.1284	PFKAM_HUMAN	PFKM
Q01813	ATP-dependent 6-phosphofructokinase, platelet type OS=Homo sapiens GN=PFKP PE=1 SV=2 - [PFKAP_HUMAN]	85.5415	PFKAP_HUMAN	PFKP
O76031	ATP-dependent Clp protease ATP-binding subunit clpX-like, mitochondrial OS=Homo sapiens GN=CLPX PE=1 SV=2 - [CLPX_HUMAN]	69.1807	CLPX_HUMAN	CLPX
Q08211	ATP-dependent RNA helicase A OS=Homo sapiens GN=DHX9 PE=1 SV=4 - [DHX9_HUMAN]	140.869	DHX9_HUMAN	DHX9
Q92499	ATP-dependent RNA helicase DDX1 OS=Homo sapiens GN=DDX1 PE=1 SV=2 - [DDX1_HUMAN]	82.3798	DDX1_HUMAN	DDX1
O00148	ATP-dependent RNA helicase DDX39A OS=Homo sapiens GN=DDX39A PE=1 SV=2 - [DX39A_HUMAN]	49.098	DX39A_HUMAN	DDX39A
O00571	ATP-dependent RNA helicase DDX3X OS=Homo sapiens GN=DDX3X PE=1 SV=3 - [DDX3X_HUMAN]	73.198	DDX3X_HUMAN	DDX3X
Q8TDD1	ATP-dependent RNA helicase DDX54 OS=Homo sapiens GN=DDX54 PE=1 SV=2 - [DDX54_HUMAN]	98.5342	DDX54_HUMAN	DDX54
Q8NHQ9	ATP-dependent RNA helicase DDX55 OS=Homo sapiens GN=DDX55 PE=1 SV=3 - [DDX55_HUMAN]	68.5031	DDX55_HUMAN	DDX55
Q14562	ATP-dependent RNA helicase DHX8 OS=Homo sapiens GN=DHX8 PE=1 SV=1 - [DHX8_HUMAN]	139.227	DHX8_HUMAN	DHX8
P17342	Atrial natriuretic peptide receptor 3 OS=Homo sapiens GN=NPR3 PE=1 SV=2 - [ANPRC_HUMAN]	59.7701	ANPRC_HUMAN	NPR3
Q8NFD5	AT-rich interactive domain-containing protein 1B OS=Homo sapiens GN=ARID1B PE=1 SV=2 - [ARI1B_HUMAN]	235.974	ARI1B_HUMAN	ARID1B
P29374	AT-rich interactive domain-containing protein 4A OS=Homo sapiens GN=ARID4A PE=1 SV=3 - [ARI4A_HUMAN]	142.664	ARI4A_HUMAN	ARID4A
O75882	Attractin OS=Homo sapiens GN=ATRN PE=1 SV=2 - [ATRN_HUMAN]	158.432	ATRN_HUMAN	ATRN
Q8NI60	Atypical kinase COQ8A, mitochondrial OS=Homo sapiens GN=COQ8A PE=1 SV=1 - [COQ8A_HUMAN]	71.9044	COQ8A_HUMAN	COQ8A
Q96D53	Atypical kinase COQ8B, mitochondrial OS=Homo sapiens GN=COQ8B PE=1 SV=2 - [COQ8B_HUMAN]	60.0314	COQ8B_HUMAN	COQ8B
Q9H1Z8	Augurin OS=Homo sapiens GN=C2orf40 PE=2 SV=1 - [AUGN_HUMAN]	17.1726	AUGN_HUMAN	C2orf40
O14965	Aurora kinase A OS=Homo sapiens GN=AURKA PE=1 SV=2 - [AURKA_HUMAN]	45.7808	AURKA_HUMAN	AURKA
Q96GD4	Aurora kinase B OS=Homo sapiens GN=AURKB PE=1 SV=3 - [AURKB_HUMAN]	39.2856	AURKB_HUMAN	AURKB
O43918	Autoimmune regulator OS=Homo sapiens GN=AIRE PE=1 SV=1 - [AIRE_HUMAN]	57.6903	AIRE_HUMAN	AIRE
Q96BY7	Autophagy-related protein 2 homolog B OS=Homo sapiens GN=ATG2B PE=1 SV=5 - [ATG2B_HUMAN]	232.616	ATG2B_HUMAN	ATG2B
Q7Z3C6	Autophagy-related protein 9A OS=Homo sapiens GN=ATG9A PE=1 SV=3 - [ATG9A_HUMAN]	94.387	ATG9A_HUMAN	ATG9A
Q96BJ3	Axin interactor, dorsalization-associated protein OS=Homo sapiens GN=AIDA PE=1 SV=1 - [AIDA_HUMAN]	35.0013	AIDA_HUMAN	AIDA
P82251	b(0,+)-type amino acid transporter 1 OS=Homo sapiens GN=SLC7A9 PE=1 SV=1 - [BAT1_HUMAN]	53.4465	BAT1_HUMAN	SLC7A9
P17213	Bactericidal permeability-increasing protein OS=Homo sapiens GN=BPI PE=1 SV=4 - [BPI_HUMAN]	53.8651	BPI_HUMAN	BPI
O95816	BAG family molecular chaperone regulator 2 OS=Homo sapiens GN=BAG2 PE=1 SV=1 - [BAG2_HUMAN]	23.7572	BAG2_HUMAN	BAG2
O95817	BAG family molecular chaperone regulator 3 OS=Homo sapiens GN=BAG3 PE=1 SV=3 - [BAG3_HUMAN]	61.5569	BAG3_HUMAN	BAG3
Q9P281	BAH and coiled-coil domain-containing protein 1 OS=Homo sapiens GN=BAHCC1 PE=1 SV=3 - [BAHC1_HUMAN]	276.76	BAHC1_HUMAN	BAHCC1
O43491	Band 4.1-like protein 2 OS=Homo sapiens GN=EPB41L2 PE=1 SV=1 - [E41L2_HUMAN]	112.519	E41L2_HUMAN	EPB41L2
Q9BZE3	BarH-like 1 homeobox protein OS=Homo sapiens GN=BARHL1 PE=2 SV=1 - [BARH1_HUMAN]	35.0529	BARH1_HUMAN	BARHL1
O75531	Barrier-to-autointegration factor OS=Homo sapiens GN=BANF1 PE=1 SV=1 - [BAF_HUMAN]	10.052	BAF_HUMAN	BANF1
P98160	Basement membrane-specific heparan sulfate proteoglycan core protein OS=Homo sapiens GN=HSPG2 PE=1 SV=4 - [PGBM_HUMAN]	468.532	PGBM_HUMAN	HSPG2
Q68DE3	Basic helix-loop-helix domain-containing protein USF3 OS=Homo sapiens GN=USF3 PE=1 SV=3 - [USF3_HUMAN]	241.531	USF3_HUMAN	USF3
Q7L1Q6	Basic leucine zipper and W2 domain-containing protein 1 OS=Homo sapiens GN=BZW1 PE=1 SV=1 - [BZW1_HUMAN]	48.0127	BZW1_HUMAN	BZW1
Q9Y6E2	Basic leucine zipper and W2 domain-containing protein 2 OS=Homo sapiens GN=BZW2 PE=1 SV=1 - [BZW2_HUMAN]	48.132	BZW2_HUMAN	BZW2
P35613	Basigin OS=Homo sapiens GN=BSG PE=1 SV=2 - [BASI_HUMAN]	42.1741	BASI_HUMAN	BSG
Q13286	Battenin OS=Homo sapiens GN=CLN3 PE=1 SV=1 - [CLN3_HUMAN]	47.5925	CLN3_HUMAN	CLN3
Q9NYF8	Bcl-2-associated transcription factor 1 OS=Homo sapiens GN=BCLAF1 PE=1 SV=2 - [BCLF1_HUMAN]	106.059	BCLF1_HUMAN	BCLAF1
Q5T5X7	BEN domain-containing protein 3 OS=Homo sapiens GN=BEND3 PE=1 SV=1 - [BEND3_HUMAN]	94.4154	BEND3_HUMAN	BEND3
Q6ZU67	BEN domain-containing protein 4 OS=Homo sapiens GN=BEND4 PE=2 SV=3 - [BEND4_HUMAN]	58.3384	BEND4_HUMAN	BEND4
Q8N7W2	BEN domain-containing protein 7 OS=Homo sapiens GN=BEND7 PE=1 SV=2 - [BEND7_HUMAN]	57.5135	BEND7_HUMAN	BEND7
Q13425	Beta-2-syntrophin OS=Homo sapiens GN=SNTB2 PE=1 SV=1 - [SNTB2_HUMAN]	57.913	SNTB2_HUMAN	SNTB2
Q562R1	Beta-actin-like protein 2 OS=Homo sapiens GN=ACTBL2 PE=1 SV=2 - [ACTBL_HUMAN]	41.976	ACTBL_HUMAN	ACTBL2
Q96KN2	Beta-Ala-His dipeptidase OS=Homo sapiens GN=CNDP1 PE=1 SV=4 - [CNDP1_HUMAN]	56.6701	CNDP1_HUMAN	CNDP1
Q16585	Beta-sarcoglycan OS=Homo sapiens GN=SGCB PE=1 SV=1 - [SGCB_HUMAN]	34.7547	SGCB_HUMAN	SGCB
A1A5D9	BICD family-like cargo adapter 2 OS=Homo sapiens GN=BICDL2 PE=1 SV=2 - [BICL2_HUMAN]	56.8002	BICL2_HUMAN	BICDL2
P07814	Bifunctional glutamate/proline--tRNA ligase OS=Homo sapiens GN=EPRS PE=1 SV=5 - [SYEP_HUMAN]	170.483	SYEP_HUMAN	EPRS
P13995	Bifunctional methylenetetrahydrofolate dehydrogenase/cyclohydrolase, mitochondrial OS=Homo sapiens GN=MTHFD2 PE=1 SV=2 - [MTDC_HUMAN]	37.8712	MTDC_HUMAN	MTHFD2
P31939	Bifunctional purine biosynthesis protein PURH OS=Homo sapiens GN=ATIC PE=1 SV=3 - [PUR9_HUMAN]	64.5753	PUR9_HUMAN	ATIC
Q13867	Bleomycin hydrolase OS=Homo sapiens GN=BLMH PE=1 SV=1 - [BLMH_HUMAN]	52.528	BLMH_HUMAN	BLMH
Q9NWK9	Box C/D snoRNA protein 1 OS=Homo sapiens GN=ZNHIT6 PE=1 SV=1 - [BCD1_HUMAN]	53.8842	BCD1_HUMAN	ZNHIT6
Q9BQP9	BPI fold-containing family A member 3 OS=Homo sapiens GN=BPIFA3 PE=2 SV=3 - [BPIA3_HUMAN]	28.4177	BPIA3_HUMAN	BPIFA3
Q9BUH8	Brain-enriched guanylate kinase-associated protein OS=Homo sapiens GN=BEGAIN PE=1 SV=1 - [BEGIN_HUMAN]	64.7628	BEGIN_HUMAN	BEGAIN
O14514	Brain-specific angiogenesis inhibitor 1 OS=Homo sapiens GN=BAI1 PE=1 SV=2 - [BAI1_HUMAN]	173.39	BAI1_HUMAN	BAI1
Q6PJG6	BRCA1-associated ATM activator 1 OS=Homo sapiens GN=BRAT1 PE=1 SV=2 - [BRAT1_HUMAN]	88.0629	BRAT1_HUMAN	BRAT1
Q9Y6D5	Brefeldin A-inhibited guanine nucleotide-exchange protein 2 OS=Homo sapiens GN=ARFGEF2 PE=1 SV=3 - [BIG2_HUMAN]	201.909	BIG2_HUMAN	ARFGEF2
Q8WY22	BRI3-binding protein OS=Homo sapiens GN=BRI3BP PE=1 SV=1 - [BRI3B_HUMAN]	27.8178	BRI3B_HUMAN	BRI3BP
Q9NRL2	Bromodomain adjacent to zinc finger domain protein 1A OS=Homo sapiens GN=BAZ1A PE=1 SV=2 - [BAZ1A_HUMAN]	178.592	BAZ1A_HUMAN	BAZ1A
Q9ULD4	Bromodomain and PHD finger-containing protein 3 OS=Homo sapiens GN=BRPF3 PE=1 SV=2 - [BRPF3_HUMAN]	135.66	BRPF3_HUMAN	BRPF3
Q9NSI6	Bromodomain and WD repeat-containing protein 1 OS=Homo sapiens GN=BRWD1 PE=1 SV=4 - [BRWD1_HUMAN]	262.772	BRWD1_HUMAN	BRWD1
Q6RI45	Bromodomain and WD repeat-containing protein 3 OS=Homo sapiens GN=BRWD3 PE=1 SV=2 - [BRWD3_HUMAN]	203.471	BRWD3_HUMAN	BRWD3
P25440	Bromodomain-containing protein 2 OS=Homo sapiens GN=BRD2 PE=1 SV=2 - [BRD2_HUMAN]	88.0063	BRD2_HUMAN	BRD2
Q32M84	BTB/POZ domain-containing protein 16 OS=Homo sapiens GN=BTBD16 PE=2 SV=2 - [BTBDG_HUMAN]	58.4437	BTBDG_HUMAN	BTBD16
A6NE02	BTB/POZ domain-containing protein 17 OS=Homo sapiens GN=BTBD17 PE=3 SV=1 - [BTBDH_HUMAN]	52.4383	BTBDH_HUMAN	BTBD17
Q9BX70	BTB/POZ domain-containing protein 2 OS=Homo sapiens GN=BTBD2 PE=1 SV=1 - [BTBD2_HUMAN]	55.8961	BTBD2_HUMAN	BTBD2
Q9P203	BTB/POZ domain-containing protein 7 OS=Homo sapiens GN=BTBD7 PE=1 SV=3 - [BTBD7_HUMAN]	126.288	BTBD7_HUMAN	BTBD7
Q9Y597	BTB/POZ domain-containing protein KCTD3 OS=Homo sapiens GN=KCTD3 PE=1 SV=2 - [KCTD3_HUMAN]	88.9287	KCTD3_HUMAN	KCTD3
Q13895	Bystin OS=Homo sapiens GN=BYSL PE=1 SV=3 - [BYST_HUMAN]	49.57	BYST_HUMAN	BYSL
P11586	C-1-tetrahydrofolate synthase, cytoplasmic OS=Homo sapiens GN=MTHFD1 PE=1 SV=3 - [C1TC_HUMAN]	101.495	C1TC_HUMAN	MTHFD1
Q8NCU7	C2 calcium-dependent domain-containing protein 4A OS=Homo sapiens GN=C2CD4A PE=2 SV=2 - [C2C4A_HUMAN]	39.7191	C2C4A_HUMAN	C2CD4A
Q4AC94	C2 domain-containing protein 3 OS=Homo sapiens GN=C2CD3 PE=1 SV=4 - [C2CD3_HUMAN]	260.226	C2CD3_HUMAN	C2CD3
O75844	CAAX prenyl protease 1 homolog OS=Homo sapiens GN=ZMPSTE24 PE=1 SV=2 - [FACE1_HUMAN]	54.7775	FACE1_HUMAN	ZMPSTE24
P27708	CAD protein OS=Homo sapiens GN=CAD PE=1 SV=3 - [PYR1_HUMAN]	242.829	PYR1_HUMAN	CAD
Q9HCU4	Cadherin EGF LAG seven-pass G-type receptor 2 OS=Homo sapiens GN=CELSR2 PE=1 SV=1 - [CELR2_HUMAN]	317.253	CELR2_HUMAN	CELSR2
Q99653	Calcineurin B homologous protein 1 OS=Homo sapiens GN=CHP1 PE=1 SV=3 - [CHP1_HUMAN]	22.4423	CHP1_HUMAN	CHP1
Q9HA72	Calcium homeostasis modulator protein 2 OS=Homo sapiens GN=CALHM2 PE=2 SV=1 - [CAHM2_HUMAN]	36.1516	CAHM2_HUMAN	CALHM2
Q9UM00	Calcium load-activated calcium channel OS=Homo sapiens GN=TMCO1 PE=1 SV=1 - [TMCO1_HUMAN]	21.1612	TMCO1_HUMAN	TMCO1
Q8NE86	Calcium uniporter protein, mitochondrial OS=Homo sapiens GN=MCU PE=1 SV=1 - [MCU_HUMAN]	39.8418	MCU_HUMAN	MCU
Q14012	Calcium/calmodulin-dependent protein kinase type 1 OS=Homo sapiens GN=CAMK1 PE=1 SV=1 - [KCC1A_HUMAN]	41.3107	KCC1A_HUMAN	CAMK1
Q13555	Calcium/calmodulin-dependent protein kinase type II subunit gamma OS=Homo sapiens GN=CAMK2G PE=1 SV=3 - [KCC2G_HUMAN]	62.5697	KCC2G_HUMAN	CAMK2G
Q16566	Calcium/calmodulin-dependent protein kinase type IV OS=Homo sapiens GN=CAMK4 PE=1 SV=1 - [KCC4_HUMAN]	51.8928	KCC4_HUMAN	CAMK4
O75746	Calcium-binding mitochondrial carrier protein Aralar1 OS=Homo sapiens GN=SLC25A12 PE=1 SV=2 - [CMC1_HUMAN]	74.7149	CMC1_HUMAN	SLC25A12
Q9UJS0	Calcium-binding mitochondrial carrier protein Aralar2 OS=Homo sapiens GN=SLC25A13 PE=1 SV=2 - [CMC2_HUMAN]	74.1286	CMC2_HUMAN	SLC25A13
Q6NUK1	Calcium-binding mitochondrial carrier protein SCaMC-1 OS=Homo sapiens GN=SLC25A24 PE=1 SV=2 - [SCMC1_HUMAN]	53.3203	SCMC1_HUMAN	SLC25A24
O75952	Calcium-binding tyrosine phosphorylation-regulated protein OS=Homo sapiens GN=CABYR PE=1 SV=2 - [CABYR_HUMAN]	52.7413	CABYR_HUMAN	CABYR
Q9ULU8	Calcium-dependent secretion activator 1 OS=Homo sapiens GN=CADPS PE=1 SV=3 - [CAPS1_HUMAN]	152.69	CAPS1_HUMAN	CADPS
P98194	Calcium-transporting ATPase type 2C member 1 OS=Homo sapiens GN=ATP2C1 PE=1 SV=3 - [AT2C1_HUMAN]	100.512	AT2C1_HUMAN	ATP2C1
O75185	Calcium-transporting ATPase type 2C member 2 OS=Homo sapiens GN=ATP2C2 PE=1 SV=2 - [AT2C2_HUMAN]	103.121	AT2C2_HUMAN	ATP2C2
Q9HB71	Calcyclin-binding protein OS=Homo sapiens GN=CACYBP PE=1 SV=2 - [CYBP_HUMAN]	26.1936	CYBP_HUMAN	CACYBP
Q05682	Caldesmon OS=Homo sapiens GN=CALD1 PE=1 SV=3 - [CALD1_HUMAN]	93.1754	CALD1_HUMAN	CALD1
P0DP23	Calmodulin-1 OS=Homo sapiens GN=CALM1 PE=1 SV=1 - [CALM1_HUMAN]	16.8268	CALM1_HUMAN	CALM1
Q7Z624	Calmodulin-lysine N-methyltransferase OS=Homo sapiens GN=CAMKMT PE=1 SV=2 - [CMKMT_HUMAN]	36.1052	CMKMT_HUMAN	CAMKMT
P27824	Calnexin OS=Homo sapiens GN=CANX PE=1 SV=2 - [CALX_HUMAN]	67.5259	CALX_HUMAN	CANX
P04632	Calpain small subunit 1 OS=Homo sapiens GN=CAPNS1 PE=1 SV=1 - [CPNS1_HUMAN]	28.2977	CPNS1_HUMAN	CAPNS1
A6NHC0	Calpain-8 OS=Homo sapiens GN=CAPN8 PE=2 SV=3 - [CAN8_HUMAN]	79.0944	CAN8_HUMAN	CAPN8
Q99439	Calponin-2 OS=Homo sapiens GN=CNN2 PE=1 SV=4 - [CNN2_HUMAN]	33.6753	CNN2_HUMAN	CNN2
P27797	Calreticulin OS=Homo sapiens GN=CALR PE=1 SV=1 - [CALR_HUMAN]	48.1118	CALR_HUMAN	CALR
O43852	Calumenin OS=Homo sapiens GN=CALU PE=1 SV=2 - [CALU_HUMAN]	37.0835	CALU_HUMAN	CALU
O15438	Canalicular multispecific organic anion transporter 2 OS=Homo sapiens GN=ABCC3 PE=1 SV=3 - [MRP3_HUMAN]	169.234	MRP3_HUMAN	ABCC3
Q9BSD7	Cancer-related nucleoside-triphosphatase OS=Homo sapiens GN=NTPCR PE=1 SV=1 - [NTPCR_HUMAN]	20.7001	NTPCR_HUMAN	NTPCR
P30622	CAP-Gly domain-containing linker protein 1 OS=Homo sapiens GN=CLIP1 PE=1 SV=2 - [CLIP1_HUMAN]	162.147	CLIP1_HUMAN	CLIP1
Q8ND23	Capping protein, Arp2/3 and myosin-I linker protein 3 OS=Homo sapiens GN=CARMIL3 PE=2 SV=2 - [CARL3_HUMAN]	150.137	CARL3_HUMAN	CARMIL3
Q14444	Caprin-1 OS=Homo sapiens GN=CAPRIN1 PE=1 SV=2 - [CAPR1_HUMAN]	78.318	CAPR1_HUMAN	CAPRIN1
P31327	Carbamoyl-phosphate synthase [ammonia], mitochondrial OS=Homo sapiens GN=CPS1 PE=1 SV=2 - [CPSM_HUMAN]	164.835	CPSM_HUMAN	CPS1
Q9GZS9	Carbohydrate sulfotransferase 5 OS=Homo sapiens GN=CHST5 PE=2 SV=3 - [CHST5_HUMAN]	46.1311	CHST5_HUMAN	CHST5
P50416	Carnitine O-palmitoyltransferase 1, liver isoform OS=Homo sapiens GN=CPT1A PE=1 SV=2 - [CPT1A_HUMAN]	88.3107	CPT1A_HUMAN	CPT1A
O75718	Cartilage-associated protein OS=Homo sapiens GN=CRTAP PE=1 SV=1 - [CRTAP_HUMAN]	46.5319	CRTAP_HUMAN	CRTAP
Q9NQ75	Cas scaffolding protein family member 4 OS=Homo sapiens GN=CASS4 PE=1 SV=2 - [CASS4_HUMAN]	87.0902	CASS4_HUMAN	CASS4
P48729	Casein kinase I isoform alpha OS=Homo sapiens GN=CSNK1A1 PE=1 SV=2 - [KC1A_HUMAN]	38.8899	KC1A_HUMAN	CSNK1A1
P48730	Casein kinase I isoform delta OS=Homo sapiens GN=CSNK1D PE=1 SV=2 - [KC1D_HUMAN]	47.3002	KC1D_HUMAN	CSNK1D
P49674	Casein kinase I isoform epsilon OS=Homo sapiens GN=CSNK1E PE=1 SV=1 - [KC1E_HUMAN]	47.2852	KC1E_HUMAN	CSNK1E
P67870	Casein kinase II subunit beta OS=Homo sapiens GN=CSNK2B PE=1 SV=1 - [CSK2B_HUMAN]	24.926	CSK2B_HUMAN	CSNK2B
Q9H078	Caseinolytic peptidase B protein homolog OS=Homo sapiens GN=CLPB PE=1 SV=1 - [CLPB_HUMAN]	78.68	CLPB_HUMAN	CLPB
Q8WXD9	Caskin-1 OS=Homo sapiens GN=CASKIN1 PE=1 SV=1 - [CSKI1_HUMAN]	149.722	CSKI1_HUMAN	CASKIN1
Q9UKL3	CASP8-associated protein 2 OS=Homo sapiens GN=CASP8AP2 PE=1 SV=1 - [C8AP2_HUMAN]	222.52	C8AP2_HUMAN	CASP8AP2
P31944	Caspase-14 OS=Homo sapiens GN=CASP14 PE=1 SV=2 - [CASPE_HUMAN]	27.662	CASPE_HUMAN	CASP14
P04040	Catalase OS=Homo sapiens GN=CAT PE=1 SV=3 - [CATA_HUMAN]	59.7188	CATA_HUMAN	CAT
P35221	Catenin alpha-1 OS=Homo sapiens GN=CTNNA1 PE=1 SV=1 - [CTNA1_HUMAN]	100.009	CTNA1_HUMAN	CTNNA1
O60716	Catenin delta-1 OS=Homo sapiens GN=CTNND1 PE=1 SV=1 - [CTND1_HUMAN]	108.103	CTND1_HUMAN	CTNND1
P07339	Cathepsin D OS=Homo sapiens GN=CTSD PE=1 SV=1 - [CATD_HUMAN]	44.5236	CATD_HUMAN	CTSD
P25774	Cathepsin S OS=Homo sapiens GN=CTSS PE=1 SV=3 - [CATS_HUMAN]	37.4713	CATS_HUMAN	CTSS
P52569	Cationic amino acid transporter 2 OS=Homo sapiens GN=SLC7A2 PE=1 SV=2 - [CTR2_HUMAN]	71.6261	CTR2_HUMAN	SLC7A2
P11717	Cation-independent mannose-6-phosphate receptor OS=Homo sapiens GN=IGF2R PE=1 SV=3 - [MPRI_HUMAN]	274.199	MPRI_HUMAN	IGF2R
P46092	C-C chemokine receptor type 10 OS=Homo sapiens GN=CCR10 PE=1 SV=3 - [CCR10_HUMAN]	38.3915	CCR10_HUMAN	CCR10
Q8NHW4	C-C motif chemokine 4-like OS=Homo sapiens GN=CCL4L1 PE=1 SV=1 - [CC4L_HUMAN]	10.159	CC4L_HUMAN	CCL4L1
Q03701	CCAAT/enhancer-binding protein zeta OS=Homo sapiens GN=CEBPZ PE=1 SV=3 - [CEBPZ_HUMAN]	120.898	CEBPZ_HUMAN	CEBPZ
A5YKK6	CCR4-NOT transcription complex subunit 1 OS=Homo sapiens GN=CNOT1 PE=1 SV=2 - [CNOT1_HUMAN]	266.768	CNOT1_HUMAN	CNOT1
Q9H9A5	CCR4-NOT transcription complex subunit 10 OS=Homo sapiens GN=CNOT10 PE=1 SV=1 - [CNO10_HUMAN]	82.2575	CNO10_HUMAN	CNOT10
O75175	CCR4-NOT transcription complex subunit 3 OS=Homo sapiens GN=CNOT3 PE=1 SV=1 - [CNOT3_HUMAN]	81.8217	CNOT3_HUMAN	CNOT3
Q9UIV1	CCR4-NOT transcription complex subunit 7 OS=Homo sapiens GN=CNOT7 PE=1 SV=3 - [CNOT7_HUMAN]	32.7239	CNOT7_HUMAN	CNOT7
Q92600	CCR4-NOT transcription complex subunit 9 OS=Homo sapiens GN=CNOT9 PE=1 SV=1 - [CNOT9_HUMAN]	33.6099	CNOT9_HUMAN	CNOT9
Q99467	CD180 antigen OS=Homo sapiens GN=CD180 PE=1 SV=2 - [CD180_HUMAN]	74.1319	CD180_HUMAN	CD180
O95400	CD2 antigen cytoplasmic tail-binding protein 2 OS=Homo sapiens GN=CD2BP2 PE=1 SV=1 - [CD2B2_HUMAN]	37.6232	CD2B2_HUMAN	CD2BP2
P16070	CD44 antigen OS=Homo sapiens GN=CD44 PE=1 SV=3 - [CD44_HUMAN]	81.4874	CD44_HUMAN	CD44
P48960	CD97 antigen OS=Homo sapiens GN=CD97 PE=1 SV=4 - [CD97_HUMAN]	91.8091	CD97_HUMAN	CD97
Q00587	Cdc42 effector protein 1 OS=Homo sapiens GN=CDC42EP1 PE=1 SV=1 - [BORG5_HUMAN]	40.27	BORG5_HUMAN	CDC42EP1
Q15642	Cdc42-interacting protein 4 OS=Homo sapiens GN=TRIP10 PE=1 SV=3 - [CIP4_HUMAN]	68.3102	CIP4_HUMAN	TRIP10
Q9NZ45	CDGSH iron-sulfur domain-containing protein 1 OS=Homo sapiens GN=CISD1 PE=1 SV=1 - [CISD1_HUMAN]	12.1912	CISD1_HUMAN	CISD1
Q8N5K1	CDGSH iron-sulfur domain-containing protein 2 OS=Homo sapiens GN=CISD2 PE=1 SV=1 - [CISD2_HUMAN]	15.2685	CISD2_HUMAN	CISD2
P0C7P0	CDGSH iron-sulfur domain-containing protein 3, mitochondrial OS=Homo sapiens GN=CISD3 PE=1 SV=1 - [CISD3_HUMAN]	14.2064	CISD3_HUMAN	CISD3
Q96SZ6	CDK5 regulatory subunit-associated protein 1 OS=Homo sapiens GN=CDK5RAP1 PE=1 SV=2 - [CK5P1_HUMAN]	67.6456	CK5P1_HUMAN	CDK5RAP1
Q96SN8	CDK5 regulatory subunit-associated protein 2 OS=Homo sapiens GN=CDK5RAP2 PE=1 SV=5 - [CK5P2_HUMAN]	214.905	CK5P2_HUMAN	CDK5RAP2
Q96JB5	CDK5 regulatory subunit-associated protein 3 OS=Homo sapiens GN=CDK5RAP3 PE=1 SV=2 - [CK5P3_HUMAN]	56.885	CK5P3_HUMAN	CDK5RAP3
Q9NXV6	CDKN2A-interacting protein OS=Homo sapiens GN=CDKN2AIP PE=1 SV=3 - [CARF_HUMAN]	61.0879	CARF_HUMAN	CDKN2AIP
O14735	CDP-diacylglycerol--inositol 3-phosphatidyltransferase OS=Homo sapiens GN=CDIPT PE=1 SV=1 - [CDIPT_HUMAN]	23.5231	CDIPT_HUMAN	CDIPT
Q99638	Cell cycle checkpoint control protein RAD9A OS=Homo sapiens GN=RAD9A PE=1 SV=1 - [RAD9A_HUMAN]	42.5204	RAD9A_HUMAN	RAD9A
Q9ULG6	Cell cycle progression protein 1 OS=Homo sapiens GN=CCPG1 PE=1 SV=3 - [CCPG1_HUMAN]	87.2861	CCPG1_HUMAN	CCPG1
P60953	Cell division control protein 42 homolog OS=Homo sapiens GN=CDC42 PE=1 SV=2 - [CDC42_HUMAN]	21.245	CDC42_HUMAN	CDC42
O75419	Cell division control protein 45 homolog OS=Homo sapiens GN=CDC45 PE=1 SV=1 - [CDC45_HUMAN]	65.5266	CDC45_HUMAN	CDC45
Q99741	Cell division control protein 6 homolog OS=Homo sapiens GN=CDC6 PE=1 SV=1 - [CDC6_HUMAN]	62.6805	CDC6_HUMAN	CDC6
O75794	Cell division cycle protein 123 homolog OS=Homo sapiens GN=CDC123 PE=1 SV=1 - [CD123_HUMAN]	39.1102	CD123_HUMAN	CDC123
Q12834	Cell division cycle protein 20 homolog OS=Homo sapiens GN=CDC20 PE=1 SV=2 - [CDC20_HUMAN]	54.6886	CDC20_HUMAN	CDC20
Q9UJX2	Cell division cycle protein 23 homolog OS=Homo sapiens GN=CDC23 PE=1 SV=3 - [CDC23_HUMAN]	68.79	CDC23_HUMAN	CDC23
P30260	Cell division cycle protein 27 homolog OS=Homo sapiens GN=CDC27 PE=1 SV=2 - [CDC27_HUMAN]	91.8093	CDC27_HUMAN	CDC27
Q69YH5	Cell division cycle-associated protein 2 OS=Homo sapiens GN=CDCA2 PE=1 SV=2 - [CDCA2_HUMAN]	112.607	CDCA2_HUMAN	CDCA2
P49454	Centromere protein F OS=Homo sapiens GN=CENPF PE=1 SV=2 - [CENPF_HUMAN]	367.537	CENPF_HUMAN	CENPF
Q7L2Z9	Centromere protein Q OS=Homo sapiens GN=CENPQ PE=1 SV=1 - [CENPQ_HUMAN]	30.5761	CENPQ_HUMAN	CENPQ
O43264	Centromere/kinetochore protein zw10 homolog OS=Homo sapiens GN=ZW10 PE=1 SV=3 - [ZW10_HUMAN]	88.7729	ZW10_HUMAN	ZW10
Q02224	Centromere-associated protein E OS=Homo sapiens GN=CENPE PE=1 SV=2 - [CENPE_HUMAN]	316.219	CENPE_HUMAN	CENPE
Q9UPV0	Centrosomal protein of 164 kDa OS=Homo sapiens GN=CEP164 PE=1 SV=3 - [CE164_HUMAN]	164.214	CE164_HUMAN	CEP164
Q5SW79	Centrosomal protein of 170 kDa OS=Homo sapiens GN=CEP170 PE=1 SV=1 - [CE170_HUMAN]	175.187	CE170_HUMAN	CEP170
Q8TEP8	Centrosomal protein of 192 kDa OS=Homo sapiens GN=CEP192 PE=1 SV=2 - [CE192_HUMAN]	213.013	CE192_HUMAN	CEP192
Q5VT06	Centrosome-associated protein 350 OS=Homo sapiens GN=CEP350 PE=1 SV=1 - [CE350_HUMAN]	350.716	CE350_HUMAN	CEP350
Q9BV73	Centrosome-associated protein CEP250 OS=Homo sapiens GN=CEP250 PE=1 SV=2 - [CP250_HUMAN]	280.967	CP250_HUMAN	CEP250
Q96G23	Ceramide synthase 2 OS=Homo sapiens GN=CERS2 PE=1 SV=1 - [CERS2_HUMAN]	44.8473	CERS2_HUMAN	CERS2
Q8N5B7	Ceramide synthase 5 OS=Homo sapiens GN=CERS5 PE=2 SV=1 - [CERS5_HUMAN]	45.7221	CERS5_HUMAN	CERS5
Q6ZMG9	Ceramide synthase 6 OS=Homo sapiens GN=CERS6 PE=1 SV=1 - [CERS6_HUMAN]	44.8606	CERS6_HUMAN	CERS6
Q86X02	Cerebellar degeneration-related protein 2-like OS=Homo sapiens GN=CDR2L PE=1 SV=2 - [CDR2L_HUMAN]	52.978	CDR2L_HUMAN	CDR2L
Q9NWW5	Ceroid-lipofuscinosis neuronal protein 6 OS=Homo sapiens GN=CLN6 PE=1 SV=1 - [CLN6_HUMAN]	35.8959	CLN6_HUMAN	CLN6
Q14432	cGMP-inhibited 3',5'-cyclic phosphodiesterase A OS=Homo sapiens GN=PDE3A PE=1 SV=3 - [PDE3A_HUMAN]	124.901	PDE3A_HUMAN	PDE3A
Q9UQN3	Charged multivesicular body protein 2b OS=Homo sapiens GN=CHMP2B PE=1 SV=1 - [CHM2B_HUMAN]	23.8912	CHM2B_HUMAN	CHMP2B
Q9NZZ3	Charged multivesicular body protein 5 OS=Homo sapiens GN=CHMP5 PE=1 SV=1 - [CHMP5_HUMAN]	24.5554	CHMP5_HUMAN	CHMP5
Q9BT22	Chitobiosyldiphosphodolichol beta-mannosyltransferase OS=Homo sapiens GN=ALG1 PE=1 SV=2 - [ALG1_HUMAN]	52.4839	ALG1_HUMAN	ALG1
Q96S66	Chloride channel CLIC-like protein 1 OS=Homo sapiens GN=CLCC1 PE=1 SV=1 - [CLCC1_HUMAN]	61.9831	CLCC1_HUMAN	CLCC1
O00299	Chloride intracellular channel protein 1 OS=Homo sapiens GN=CLIC1 PE=1 SV=4 - [CLIC1_HUMAN]	26.9057	CLIC1_HUMAN	CLIC1
O15247	Chloride intracellular channel protein 2 OS=Homo sapiens GN=CLIC2 PE=1 SV=3 - [CLIC2_HUMAN]	28.3384	CLIC2_HUMAN	CLIC2
Q9Y6K0	Choline/ethanolaminephosphotransferase 1 OS=Homo sapiens GN=CEPT1 PE=1 SV=1 - [CEPT1_HUMAN]	46.5227	CEPT1_HUMAN	CEPT1
P06276	Cholinesterase OS=Homo sapiens GN=BCHE PE=1 SV=1 - [CHLE_HUMAN]	68.3743	CHLE_HUMAN	BCHE
Q6UVK1	Chondroitin sulfate proteoglycan 4 OS=Homo sapiens GN=CSPG4 PE=1 SV=2 - [CSPG4_HUMAN]	250.382	CSPG4_HUMAN	CSPG4
Q8IZ52	Chondroitin sulfate synthase 2 OS=Homo sapiens GN=CHPF PE=1 SV=2 - [CHSS2_HUMAN]	85.414	CHSS2_HUMAN	CHPF
Q9Y5P2	Chondrosarcoma-associated gene 2/3 protein OS=Homo sapiens GN=CSAG2 PE=2 SV=2 - [CSAG2_HUMAN]	14.4206	CSAG2_HUMAN	CSAG2
Q9Y3Y2	Chromatin target of PRMT1 protein OS=Homo sapiens GN=CHTOP PE=1 SV=2 - [CHTOP_HUMAN]	26.3803	CHTOP_HUMAN	CHTOP
Q12873	Chromodomain-helicase-DNA-binding protein 3 OS=Homo sapiens GN=CHD3 PE=1 SV=3 - [CHD3_HUMAN]	226.45	CHD3_HUMAN	CHD3
Q8TD26	Chromodomain-helicase-DNA-binding protein 6 OS=Homo sapiens GN=CHD6 PE=1 SV=4 - [CHD6_HUMAN]	305.22	CHD6_HUMAN	CHD6
Q494V2	Cilia- and flagella-associated protein 100 OS=Homo sapiens GN=CFAP100 PE=2 SV=1 - [CP100_HUMAN]	71.0732	CP100_HUMAN	CFAP100
Q9Y6A4	Cilia- and flagella-associated protein 20 OS=Homo sapiens GN=CFAP20 PE=1 SV=1 - [CFA20_HUMAN]	22.76	CFA20_HUMAN	CFAP20
Q8IYW2	Cilia- and flagella-associated protein 46 OS=Homo sapiens GN=CFAP46 PE=2 SV=3 - [CFA46_HUMAN]	303.308	CFA46_HUMAN	CFAP46
Q9C0B2	Cilia- and flagella-associated protein 74 OS=Homo sapiens GN=CFAP74 PE=2 SV=3 - [CFA74_HUMAN]	178.477	CFA74_HUMAN	CFAP74
Q9P2B7	Cilia- and flagella-associated protein 97 OS=Homo sapiens GN=CFAP97 PE=1 SV=2 - [CFA97_HUMAN]	59.4389	CFA97_HUMAN	CFAP97
Q7Z7H3	Ciliogenesis-associated TTC17-interacting protein OS=Homo sapiens GN=CATIP PE=1 SV=1 - [CATIP_HUMAN]	43.8721	CATIP_HUMAN	CATIP
Q0VF96	Cingulin-like protein 1 OS=Homo sapiens GN=CGNL1 PE=1 SV=2 - [CGNL1_HUMAN]	148.989	CGNL1_HUMAN	CGNL1
O15516	Circadian locomoter output cycles protein kaput OS=Homo sapiens GN=CLOCK PE=1 SV=1 - [CLOCK_HUMAN]	95.2442	CLOCK_HUMAN	CLOCK
O75390	Citrate synthase, mitochondrial OS=Homo sapiens GN=CS PE=1 SV=2 - [CISY_HUMAN]	51.6795	CISY_HUMAN	CS
O14578	Citron Rho-interacting kinase OS=Homo sapiens GN=CIT PE=1 SV=2 - [CTRO_HUMAN]	231.286	CTRO_HUMAN	CIT
Q9UPT6	C-Jun-amino-terminal kinase-interacting protein 3 OS=Homo sapiens GN=MAPK8IP3 PE=1 SV=3 - [JIP3_HUMAN]	147.365	JIP3_HUMAN	MAPK8IP3
Q9HAW4	Claspin OS=Homo sapiens GN=CLSPN PE=1 SV=3 - [CLSPN_HUMAN]	151.002	CLSPN_HUMAN	CLSPN
Q00610	Clathrin heavy chain 1 OS=Homo sapiens GN=CLTC PE=1 SV=5 - [CLH1_HUMAN]	191.493	CLH1_HUMAN	CLTC
Q14677	Clathrin interactor 1 OS=Homo sapiens GN=CLINT1 PE=1 SV=1 - [EPN4_HUMAN]	68.2158	EPN4_HUMAN	CLINT1
P09496	Clathrin light chain A OS=Homo sapiens GN=CLTA PE=1 SV=1 - [CLCA_HUMAN]	27.06	CLCA_HUMAN	CLTA
P09497	Clathrin light chain B OS=Homo sapiens GN=CLTB PE=1 SV=1 - [CLCB_HUMAN]	25.1751	CLCB_HUMAN	CLTB
O43809	Cleavage and polyadenylation specificity factor subunit 5 OS=Homo sapiens GN=NUDT21 PE=1 SV=1 - [CPSF5_HUMAN]	26.2107	CPSF5_HUMAN	NUDT21
Q16630	Cleavage and polyadenylation specificity factor subunit 6 OS=Homo sapiens GN=CPSF6 PE=1 SV=2 - [CPSF6_HUMAN]	59.1734	CPSF6_HUMAN	CPSF6
P33240	Cleavage stimulation factor subunit 2 OS=Homo sapiens GN=CSTF2 PE=1 SV=1 - [CSTF2_HUMAN]	60.9205	CSTF2_HUMAN	CSTF2
O96005	Cleft lip and palate transmembrane protein 1 OS=Homo sapiens GN=CLPTM1 PE=1 SV=1 - [CLPT1_HUMAN]	76.0485	CLPT1_HUMAN	CLPTM1
Q96KA5	Cleft lip and palate transmembrane protein 1-like protein OS=Homo sapiens GN=CLPTM1L PE=1 SV=1 - [CLP1L_HUMAN]	62.189	CLP1L_HUMAN	CLPTM1L
Q7Z460	CLIP-associating protein 1 OS=Homo sapiens GN=CLASP1 PE=1 SV=1 - [CLAP1_HUMAN]	169.346	CLAP1_HUMAN	CLASP1
O75122	CLIP-associating protein 2 OS=Homo sapiens GN=CLASP2 PE=1 SV=2 - [CLAP2_HUMAN]	141.046	CLAP2_HUMAN	CLASP2
O75153	Clustered mitochondria protein homolog OS=Homo sapiens GN=CLUH PE=1 SV=2 - [CLU_HUMAN]	146.577	CLU_HUMAN	CLUH
P10909	Clusterin OS=Homo sapiens GN=CLU PE=1 SV=1 - [CLUS_HUMAN]	52.461	CLUS_HUMAN	CLU
Q8IY22	C-Maf-inducing protein OS=Homo sapiens GN=CMIP PE=1 SV=3 - [CMIP_HUMAN]	86.2751	CMIP_HUMAN	CMIP
Q11206	CMP-N-acetylneuraminate-beta-galactosamide-alpha-2,3-sialyltransferase 4 OS=Homo sapiens GN=ST3GAL4 PE=2 SV=1 - [SIA4C_HUMAN]	38.021	SIA4C_HUMAN	ST3GAL4
Q7Z401	C-myc promoter-binding protein OS=Homo sapiens GN=DENND4A PE=1 SV=2 - [MYCPP_HUMAN]	209.111	MYCPP_HUMAN	DENND4A
P00451	Coagulation factor VIII OS=Homo sapiens GN=F8 PE=1 SV=1 - [FA8_HUMAN]	266.841	FA8_HUMAN	F8
P03951	Coagulation factor XI OS=Homo sapiens GN=F11 PE=1 SV=1 - [FA11_HUMAN]	70.0636	FA11_HUMAN	F11
P53621	Coatomer subunit alpha OS=Homo sapiens GN=COPA PE=1 SV=2 - [COPA_HUMAN]	138.258	COPA_HUMAN	COPA
P53618	Coatomer subunit beta OS=Homo sapiens GN=COPB1 PE=1 SV=3 - [COPB_HUMAN]	107.074	COPB_HUMAN	COPB1
P35606	Coatomer subunit beta' OS=Homo sapiens GN=COPB2 PE=1 SV=2 - [COPB2_HUMAN]	102.422	COPB2_HUMAN	COPB2
P48444	Coatomer subunit delta OS=Homo sapiens GN=ARCN1 PE=1 SV=1 - [COPD_HUMAN]	57.1741	COPD_HUMAN	ARCN1
O14579	Coatomer subunit epsilon OS=Homo sapiens GN=COPE PE=1 SV=3 - [COPE_HUMAN]	34.4603	COPE_HUMAN	COPE
Q9Y678	Coatomer subunit gamma-1 OS=Homo sapiens GN=COPG1 PE=1 SV=1 - [COPG1_HUMAN]	97.6555	COPG1_HUMAN	COPG1
Q9UBF2	Coatomer subunit gamma-2 OS=Homo sapiens GN=COPG2 PE=1 SV=1 - [COPG2_HUMAN]	97.5596	COPG2_HUMAN	COPG2
P61923	Coatomer subunit zeta-1 OS=Homo sapiens GN=COPZ1 PE=1 SV=1 - [COPZ1_HUMAN]	20.1855	COPZ1_HUMAN	COPZ1
Q8IWY9	Codanin-1 OS=Homo sapiens GN=CDAN1 PE=1 SV=4 - [CDAN1_HUMAN]	134.035	CDAN1_HUMAN	CDAN1
P23528	Cofilin-1 OS=Homo sapiens GN=CFL1 PE=1 SV=3 - [COF1_HUMAN]	18.4907	COF1_HUMAN	CFL1
Q8N3U4	Cohesin subunit SA-2 OS=Homo sapiens GN=STAG2 PE=1 SV=3 - [STAG2_HUMAN]	141.235	STAG2_HUMAN	STAG2
Q6P1N0	Coiled-coil and C2 domain-containing protein 1A OS=Homo sapiens GN=CC2D1A PE=1 SV=1 - [C2D1A_HUMAN]	103.998	C2D1A_HUMAN	CC2D1A
Q8IYK2	Coiled-coil domain-containing protein 105 OS=Homo sapiens GN=CCDC105 PE=2 SV=3 - [CC105_HUMAN]	56.8729	CC105_HUMAN	CCDC105
Q8TBZ0	Coiled-coil domain-containing protein 110 OS=Homo sapiens GN=CCDC110 PE=1 SV=1 - [CC110_HUMAN]	96.6652	CC110_HUMAN	CCDC110
Q8NEF3	Coiled-coil domain-containing protein 112 OS=Homo sapiens GN=CCDC112 PE=1 SV=2 - [CC112_HUMAN]	53.5323	CC112_HUMAN	CCDC112
Q8IYE1	Coiled-coil domain-containing protein 13 OS=Homo sapiens GN=CCDC13 PE=1 SV=2 - [CCD13_HUMAN]	80.8344	CCD13_HUMAN	CCDC13
Q6PK04	Coiled-coil domain-containing protein 137 OS=Homo sapiens GN=CCDC137 PE=1 SV=1 - [CC137_HUMAN]	33.2111	CC137_HUMAN	CCDC137
Q0P6D6	Coiled-coil domain-containing protein 15 OS=Homo sapiens GN=CCDC15 PE=2 SV=2 - [CCD15_HUMAN]	110.415	CCD15_HUMAN	CCDC15
A6NI56	Coiled-coil domain-containing protein 154 OS=Homo sapiens GN=CCDC154 PE=2 SV=4 - [CC154_HUMAN]	75.966	CC154_HUMAN	CCDC154
Q5M9N0	Coiled-coil domain-containing protein 158 OS=Homo sapiens GN=CCDC158 PE=2 SV=2 - [CD158_HUMAN]	127.062	CD158_HUMAN	CCDC158
Q8NDH2	Coiled-coil domain-containing protein 168 OS=Homo sapiens GN=CCDC168 PE=2 SV=2 - [CC168_HUMAN]	277.778	CC168_HUMAN	CCDC168
Q8IYT3	Coiled-coil domain-containing protein 170 OS=Homo sapiens GN=CCDC170 PE=1 SV=3 - [CC170_HUMAN]	82.2257	CC170_HUMAN	CCDC170
Q6TFL3	Coiled-coil domain-containing protein 171 OS=Homo sapiens GN=CCDC171 PE=2 SV=1 - [CC171_HUMAN]	152.714	CC171_HUMAN	CCDC171
Q6PII3	Coiled-coil domain-containing protein 174 OS=Homo sapiens GN=CCDC174 PE=1 SV=3 - [CC174_HUMAN]	53.9243	CC174_HUMAN	CCDC174
P0C221	Coiled-coil domain-containing protein 175 OS=Homo sapiens GN=CCDC175 PE=4 SV=2 - [CC175_HUMAN]	93.5672	CC175_HUMAN	CCDC175
Q5T9S5	Coiled-coil domain-containing protein 18 OS=Homo sapiens GN=CCDC18 PE=1 SV=1 - [CCD18_HUMAN]	168.857	CCD18_HUMAN	CCDC18
Q5T5S1	Coiled-coil domain-containing protein 183 OS=Homo sapiens GN=CCDC183 PE=2 SV=3 - [CC183_HUMAN]	62.6495	CC183_HUMAN	CCDC183
Q52MB2	Coiled-coil domain-containing protein 184 OS=Homo sapiens GN=CCDC184 PE=1 SV=2 - [CC184_HUMAN]	20.4707	CC184_HUMAN	CCDC184
A0A096LP49	Coiled-coil domain-containing protein 187 OS=Homo sapiens GN=CCDC187 PE=2 SV=1 - [CC187_HUMAN]	114.785	CC187_HUMAN	CCDC187
Q86WR0	Coiled-coil domain-containing protein 25 OS=Homo sapiens GN=CCDC25 PE=1 SV=2 - [CCD25_HUMAN]	24.4631	CCD25_HUMAN	CCDC25
Q9UFE4	Coiled-coil domain-containing protein 39 OS=Homo sapiens GN=CCDC39 PE=2 SV=3 - [CCD39_HUMAN]	109.833	CCD39_HUMAN	CCDC39
Q96A33	Coiled-coil domain-containing protein 47 OS=Homo sapiens GN=CCDC47 PE=1 SV=1 - [CCD47_HUMAN]	55.8383	CCD47_HUMAN	CCDC47
Q76M96	Coiled-coil domain-containing protein 80 OS=Homo sapiens GN=CCDC80 PE=1 SV=1 - [CCD80_HUMAN]	108.106	CCD80_HUMAN	CCDC80
Q2M329	Coiled-coil domain-containing protein 96 OS=Homo sapiens GN=CCDC96 PE=2 SV=2 - [CCD96_HUMAN]	62.6726	CCD96_HUMAN	CCDC96
P02461	Collagen alpha-1(III) chain OS=Homo sapiens GN=COL3A1 PE=1 SV=4 - [CO3A1_HUMAN]	138.479	CO3A1_HUMAN	COL3A1
P12109	Collagen alpha-1(VI) chain OS=Homo sapiens GN=COL6A1 PE=1 SV=3 - [CO6A1_HUMAN]	108.462	CO6A1_HUMAN	COL6A1
Q9P218	Collagen alpha-1(XX) chain OS=Homo sapiens GN=COL20A1 PE=1 SV=4 - [COKA1_HUMAN]	135.746	COKA1_HUMAN	COL20A1
Q17RW2	Collagen alpha-1(XXIV) chain OS=Homo sapiens GN=COL24A1 PE=1 SV=2 - [COOA1_HUMAN]	175.388	COOA1_HUMAN	COL24A1
P12111	Collagen alpha-3(VI) chain OS=Homo sapiens GN=COL6A3 PE=1 SV=5 - [CO6A3_HUMAN]	343.457	CO6A3_HUMAN	COL6A3
A6NMZ7	Collagen alpha-6(VI) chain OS=Homo sapiens GN=COL6A6 PE=1 SV=2 - [CO6A6_HUMAN]	247.019	CO6A6_HUMAN	COL6A6
Q9H0A8	COMM domain-containing protein 4 OS=Homo sapiens GN=COMMD4 PE=1 SV=1 - [COMD4_HUMAN]	21.7503	COMD4_HUMAN	COMMD4
Q07021	Complement component 1 Q subcomponent-binding protein, mitochondrial OS=Homo sapiens GN=C1QBP PE=1 SV=1 - [C1QBP_HUMAN]	31.3426	C1QBP_HUMAN	C1QBP
P07357	Complement component C8 alpha chain OS=Homo sapiens GN=C8A PE=1 SV=2 - [CO8A_HUMAN]	65.121	CO8A_HUMAN	C8A
P20023	Complement receptor type 2 OS=Homo sapiens GN=CR2 PE=1 SV=2 - [CR2_HUMAN]	112.842	CR2_HUMAN	CR2
Q9NPL8	Complex I assembly factor TIMMDC1, mitochondrial OS=Homo sapiens GN=TIMMDC1 PE=1 SV=2 - [TIDC1_HUMAN]	32.1578	TIDC1_HUMAN	TIMMDC1
Q8IUX1	Complex I assembly factor TMEM126B, mitochondrial OS=Homo sapiens GN=TMEM126B PE=1 SV=2 - [T126B_HUMAN]	25.9264	T126B_HUMAN	TMEM126B
Q9Y375	Complex I intermediate-associated protein 30, mitochondrial OS=Homo sapiens GN=NDUFAF1 PE=1 SV=2 - [CIA30_HUMAN]	37.74	CIA30_HUMAN	NDUFAF1
Q8WVH0	Complexin-3 OS=Homo sapiens GN=CPLX3 PE=2 SV=1 - [CPLX3_HUMAN]	17.5456	CPLX3_HUMAN	CPLX3
Q15021	Condensin complex subunit 1 OS=Homo sapiens GN=NCAPD2 PE=1 SV=3 - [CND1_HUMAN]	157.082	CND1_HUMAN	NCAPD2
Q15003	Condensin complex subunit 2 OS=Homo sapiens GN=NCAPH PE=1 SV=3 - [CND2_HUMAN]	82.5113	CND2_HUMAN	NCAPH
Q9BPX3	Condensin complex subunit 3 OS=Homo sapiens GN=NCAPG PE=1 SV=1 - [CND3_HUMAN]	114.262	CND3_HUMAN	NCAPG
Q14746	Conserved oligomeric Golgi complex subunit 2 OS=Homo sapiens GN=COG2 PE=1 SV=1 - [COG2_HUMAN]	83.1553	COG2_HUMAN	COG2
Q9H9E3	Conserved oligomeric Golgi complex subunit 4 OS=Homo sapiens GN=COG4 PE=1 SV=3 - [COG4_HUMAN]	89.0264	COG4_HUMAN	COG4
Q9UP83	Conserved oligomeric Golgi complex subunit 5 OS=Homo sapiens GN=COG5 PE=1 SV=3 - [COG5_HUMAN]	92.6848	COG5_HUMAN	COG5
P83436	Conserved oligomeric Golgi complex subunit 7 OS=Homo sapiens GN=COG7 PE=1 SV=1 - [COG7_HUMAN]	86.289	COG7_HUMAN	COG7
Q9NZB2	Constitutive coactivator of PPAR-gamma-like protein 1 OS=Homo sapiens GN=FAM120A PE=1 SV=2 - [F120A_HUMAN]	121.811	F120A_HUMAN	FAM120A
P78357	Contactin-associated protein 1 OS=Homo sapiens GN=CNTNAP1 PE=1 SV=1 - [CNTP1_HUMAN]	156.167	CNTP1_HUMAN	CNTNAP1
Q9BZ76	Contactin-associated protein-like 3 OS=Homo sapiens GN=CNTNAP3 PE=2 SV=3 - [CNTP3_HUMAN]	140.601	CNTP3_HUMAN	CNTNAP3
Q99829	Copine-1 OS=Homo sapiens GN=CPNE1 PE=1 SV=1 - [CPNE1_HUMAN]	59.0215	CPNE1_HUMAN	CPNE1
Q15517	Corneodesmosin OS=Homo sapiens GN=CDSN PE=1 SV=3 - [CDSN_HUMAN]	51.4902	CDSN_HUMAN	CDSN
Q9ULV4	Coronin-1C OS=Homo sapiens GN=CORO1C PE=1 SV=1 - [COR1C_HUMAN]	53.2151	COR1C_HUMAN	CORO1C
Q92828	Coronin-2A OS=Homo sapiens GN=CORO2A PE=2 SV=2 - [COR2A_HUMAN]	59.7253	COR2A_HUMAN	CORO2A
Q9UQ03	Coronin-2B OS=Homo sapiens GN=CORO2B PE=1 SV=4 - [COR2B_HUMAN]	54.9182	COR2B_HUMAN	CORO2B
Q8WZ74	Cortactin-binding protein 2 OS=Homo sapiens GN=CTTNBP2 PE=1 SV=1 - [CTTB2_HUMAN]	180.938	CTTB2_HUMAN	CTTNBP2
P12277	Creatine kinase B-type OS=Homo sapiens GN=CKB PE=1 SV=1 - [KCRB_HUMAN]	42.6173	KCRB_HUMAN	CKB
Q8IUR6	CREB3 regulatory factor OS=Homo sapiens GN=CREBRF PE=1 SV=2 - [CRERF_HUMAN]	72.1042	CRERF_HUMAN	CREBRF
Q49AN0	Cryptochrome-2 OS=Homo sapiens GN=CRY2 PE=1 SV=2 - [CRY2_HUMAN]	66.904	CRY2_HUMAN	CRY2
Q2NKJ3	CST complex subunit CTC1 OS=Homo sapiens GN=CTC1 PE=1 SV=2 - [CTC1_HUMAN]	134.523	CTC1_HUMAN	CTC1
Q05D32	CTD small phosphatase-like protein 2 OS=Homo sapiens GN=CTDSPL2 PE=1 SV=2 - [CTSL2_HUMAN]	52.9661	CTSL2_HUMAN	CTDSPL2
P17812	CTP synthase 1 OS=Homo sapiens GN=CTPS1 PE=1 SV=2 - [PYRG1_HUMAN]	66.648	PYRG1_HUMAN	CTPS1
Q86T13	C-type lectin domain family 14 member A OS=Homo sapiens GN=CLEC14A PE=1 SV=1 - [CLC14_HUMAN]	51.6025	CLC14_HUMAN	CLEC14A
Q9NY25	C-type lectin domain family 5 member A OS=Homo sapiens GN=CLEC5A PE=1 SV=1 - [CLC5A_HUMAN]	21.5077	CLC5A_HUMAN	CLEC5A
Q9BXN2	C-type lectin domain family 7 member A OS=Homo sapiens GN=CLEC7A PE=1 SV=1 - [CLC7A_HUMAN]	27.6096	CLC7A_HUMAN	CLEC7A
Q9H467	CUE domain-containing protein 2 OS=Homo sapiens GN=CUEDC2 PE=1 SV=1 - [CUED2_HUMAN]	31.9891	CUED2_HUMAN	CUEDC2
Q13618	Cullin-3 OS=Homo sapiens GN=CUL3 PE=1 SV=2 - [CUL3_HUMAN]	88.8735	CUL3_HUMAN	CUL3
Q13619	Cullin-4A OS=Homo sapiens GN=CUL4A PE=1 SV=3 - [CUL4A_HUMAN]	87.6244	CUL4A_HUMAN	CUL4A
Q86VP6	Cullin-associated NEDD8-dissociated protein 1 OS=Homo sapiens GN=CAND1 PE=1 SV=2 - [CAND1_HUMAN]	136.289	CAND1_HUMAN	CAND1
P61073	C-X-C chemokine receptor type 4 OS=Homo sapiens GN=CXCR4 PE=1 SV=1 - [CXCR4_HUMAN]	39.7197	CXCR4_HUMAN	CXCR4
Q7LFL8	CXXC-type zinc finger protein 5 OS=Homo sapiens GN=CXXC5 PE=1 SV=1 - [CXXC5_HUMAN]	32.9563	CXXC5_HUMAN	CXXC5
Q02930	Cyclic AMP-responsive element-binding protein 5 OS=Homo sapiens GN=CREB5 PE=1 SV=3 - [CREB5_HUMAN]	56.8816	CREB5_HUMAN	CREB5
Q14028	Cyclic nucleotide-gated cation channel beta-1 OS=Homo sapiens GN=CNGB1 PE=1 SV=2 - [CNGB1_HUMAN]	139.59	CNGB1_HUMAN	CNGB1
P06493	Cyclin-dependent kinase 1 OS=Homo sapiens GN=CDK1 PE=1 SV=3 - [CDK1_HUMAN]	34.0739	CDK1_HUMAN	CDK1
Q14004	Cyclin-dependent kinase 13 OS=Homo sapiens GN=CDK13 PE=1 SV=2 - [CDK13_HUMAN]	164.823	CDK13_HUMAN	CDK13
P24941	Cyclin-dependent kinase 2 OS=Homo sapiens GN=CDK2 PE=1 SV=2 - [CDK2_HUMAN]	33.908	CDK2_HUMAN	CDK2
Q00532	Cyclin-dependent kinase-like 1 OS=Homo sapiens GN=CDKL1 PE=1 SV=5 - [CDKL1_HUMAN]	41.6448	CDKL1_HUMAN	CDKL1
O14976	Cyclin-G-associated kinase OS=Homo sapiens GN=GAK PE=1 SV=2 - [GAK_HUMAN]	143.1	GAK_HUMAN	GAK
Q96S94	Cyclin-L2 OS=Homo sapiens GN=CCNL2 PE=1 SV=1 - [CCNL2_HUMAN]	58.1115	CCNL2_HUMAN	CCNL2
Q9UHD1	Cysteine and histidine-rich domain-containing protein 1 OS=Homo sapiens GN=CHORDC1 PE=1 SV=2 - [CHRD1_HUMAN]	37.4656	CHRD1_HUMAN	CHORDC1
Q9Y697	Cysteine desulfurase, mitochondrial OS=Homo sapiens GN=NFS1 PE=1 SV=3 - [NFS1_HUMAN]	50.1639	NFS1_HUMAN	NFS1
Q9UPY5	Cystine/glutamate transporter OS=Homo sapiens GN=SLC7A11 PE=1 SV=1 - [XCT_HUMAN]	55.3869	XCT_HUMAN	SLC7A11
P00156	Cytochrome b OS=Homo sapiens GN=MT-CYB PE=1 SV=2 - [CYB_HUMAN]	42.6895	CYB_HUMAN	MT-CYB
P13498	Cytochrome b-245 light chain OS=Homo sapiens GN=CYBA PE=1 SV=3 - [CY24A_HUMAN]	20.9991	CY24A_HUMAN	CYBA
P31930	Cytochrome b-c1 complex subunit 1, mitochondrial OS=Homo sapiens GN=UQCRC1 PE=1 SV=3 - [QCR1_HUMAN]	52.6124	QCR1_HUMAN	UQCRC1
P22695	Cytochrome b-c1 complex subunit 2, mitochondrial OS=Homo sapiens GN=UQCRC2 PE=1 SV=3 - [QCR2_HUMAN]	48.4129	QCR2_HUMAN	UQCRC2
P07919	Cytochrome b-c1 complex subunit 6, mitochondrial OS=Homo sapiens GN=UQCRH PE=1 SV=2 - [QCR6_HUMAN]	10.7319	QCR6_HUMAN	UQCRH
O14949	Cytochrome b-c1 complex subunit 8 OS=Homo sapiens GN=UQCRQ PE=1 SV=4 - [QCR8_HUMAN]	9.90012	QCR8_HUMAN	UQCRQ
Q9UDW1	Cytochrome b-c1 complex subunit 9 OS=Homo sapiens GN=UQCR10 PE=1 SV=3 - [QCR9_HUMAN]	7.30383	QCR9_HUMAN	UQCR10
Q9Y6N1	Cytochrome c oxidase assembly protein COX11, mitochondrial OS=Homo sapiens GN=COX11 PE=1 SV=3 - [COX11_HUMAN]	31.4099	COX11_HUMAN	COX11
Q7KZN9	Cytochrome c oxidase assembly protein COX15 homolog OS=Homo sapiens GN=COX15 PE=1 SV=1 - [COX15_HUMAN]	46.0004	COX15_HUMAN	COX15
P00403	Cytochrome c oxidase subunit 2 OS=Homo sapiens GN=MT-CO2 PE=1 SV=1 - [COX2_HUMAN]	25.5482	COX2_HUMAN	MT-CO2
P00414	Cytochrome c oxidase subunit 3 OS=Homo sapiens GN=MT-CO3 PE=1 SV=2 - [COX3_HUMAN]	29.931	COX3_HUMAN	MT-CO3
P13073	Cytochrome c oxidase subunit 4 isoform 1, mitochondrial OS=Homo sapiens GN=COX4I1 PE=1 SV=1 - [COX41_HUMAN]	19.564	COX41_HUMAN	COX4I1
P20674	Cytochrome c oxidase subunit 5A, mitochondrial OS=Homo sapiens GN=COX5A PE=1 SV=2 - [COX5A_HUMAN]	16.7517	COX5A_HUMAN	COX5A
P14406	Cytochrome c oxidase subunit 7A2, mitochondrial OS=Homo sapiens GN=COX7A2 PE=1 SV=1 - [CX7A2_HUMAN]	9.39011	CX7A2_HUMAN	COX7A2
P24311	Cytochrome c oxidase subunit 7B, mitochondrial OS=Homo sapiens GN=COX7B PE=1 SV=2 - [COX7B_HUMAN]	9.15473	COX7B_HUMAN	COX7B
O00483	Cytochrome c oxidase subunit NDUFA4 OS=Homo sapiens GN=NDUFA4 PE=1 SV=1 - [NDUA4_HUMAN]	9.36391	NDUA4_HUMAN	NDUFA4
P08574	Cytochrome c1, heme protein, mitochondrial OS=Homo sapiens GN=CYC1 PE=1 SV=3 - [CY1_HUMAN]	35.399	CY1_HUMAN	CYC1
P15538	Cytochrome P450 11B1, mitochondrial OS=Homo sapiens GN=CYP11B1 PE=1 SV=5 - [C11B1_HUMAN]	57.5361	C11B1_HUMAN	CYP11B1
P05181	Cytochrome P450 2E1 OS=Homo sapiens GN=CYP2E1 PE=1 SV=1 - [CP2E1_HUMAN]	56.8124	CP2E1_HUMAN	CYP2E1
Q96SQ9	Cytochrome P450 2S1 OS=Homo sapiens GN=CYP2S1 PE=1 SV=2 - [CP2S1_HUMAN]	55.7812	CP2S1_HUMAN	CYP2S1
Q14204	Cytoplasmic dynein 1 heavy chain 1 OS=Homo sapiens GN=DYNC1H1 PE=1 SV=5 - [DYHC1_HUMAN]	532.072	DYHC1_HUMAN	DYNC1H1
Q13409	Cytoplasmic dynein 1 intermediate chain 2 OS=Homo sapiens GN=DYNC1I2 PE=1 SV=3 - [DC1I2_HUMAN]	71.4121	DC1I2_HUMAN	DYNC1I2
Q9Y6G9	Cytoplasmic dynein 1 light intermediate chain 1 OS=Homo sapiens GN=DYNC1LI1 PE=1 SV=3 - [DC1L1_HUMAN]	56.544	DC1L1_HUMAN	DYNC1LI1
O43237	Cytoplasmic dynein 1 light intermediate chain 2 OS=Homo sapiens GN=DYNC1LI2 PE=1 SV=1 - [DC1L2_HUMAN]	54.0655	DC1L2_HUMAN	DYNC1LI2
Q7L576	Cytoplasmic FMR1-interacting protein 1 OS=Homo sapiens GN=CYFIP1 PE=1 SV=1 - [CYFP1_HUMAN]	145.089	CYFP1_HUMAN	CYFIP1
Q7Z7A3	Cytoplasmic tRNA 2-thiolation protein 1 OS=Homo sapiens GN=CTU1 PE=1 SV=1 - [CTU1_HUMAN]	36.4269	CTU1_HUMAN	CTU1
Q8NDL9	Cytosolic carboxypeptidase-like protein 5 OS=Homo sapiens GN=AGBL5 PE=1 SV=1 - [CBPC5_HUMAN]	97.4724	CBPC5_HUMAN	AGBL5
Q9Y5Y2	Cytosolic Fe-S cluster assembly factor NUBP2 OS=Homo sapiens GN=NUBP2 PE=1 SV=1 - [NUBP2_HUMAN]	28.8068	NUBP2_HUMAN	NUBP2
P47712	Cytosolic phospholipase A2 OS=Homo sapiens GN=PLA2G4A PE=1 SV=2 - [PA24A_HUMAN]	85.1842	PA24A_HUMAN	PLA2G4A
Q5M775	Cytospin-B OS=Homo sapiens GN=SPECC1 PE=1 SV=1 - [CYTSB_HUMAN]	118.512	CYTSB_HUMAN	SPECC1
Q8N465	D-2-hydroxyglutarate dehydrogenase, mitochondrial OS=Homo sapiens GN=D2HGDH PE=1 SV=3 - [D2HDH_HUMAN]	56.3802	D2HDH_HUMAN	D2HGDH
O43175	D-3-phosphoglycerate dehydrogenase OS=Homo sapiens GN=PHGDH PE=1 SV=4 - [SERA_HUMAN]	56.6144	SERA_HUMAN	PHGDH
Q9UI36	Dachshund homolog 1 OS=Homo sapiens GN=DACH1 PE=1 SV=3 - [DACH1_HUMAN]	78.6274	DACH1_HUMAN	DACH1
Q5D0E6	DALR anticodon-binding domain-containing protein 3 OS=Homo sapiens GN=DALRD3 PE=1 SV=2 - [DALD3_HUMAN]	59.3248	DALD3_HUMAN	DALRD3
Q9Y4B6	DDB1- and CUL4-associated factor 1 OS=Homo sapiens GN=DCAF1 PE=1 SV=3 - [DCAF1_HUMAN]	168.9	DCAF1_HUMAN	DCAF1
P61962	DDB1- and CUL4-associated factor 7 OS=Homo sapiens GN=DCAF7 PE=1 SV=1 - [DCAF7_HUMAN]	38.9011	DCAF7_HUMAN	DCAF7
Q86YH6	Decaprenyl-diphosphate synthase subunit 2 OS=Homo sapiens GN=PDSS2 PE=1 SV=2 - [DLP1_HUMAN]	44.1007	DLP1_HUMAN	PDSS2
Q96BY6	Dedicator of cytokinesis protein 10 OS=Homo sapiens GN=DOCK10 PE=1 SV=3 - [DOC10_HUMAN]	249.373	DOC10_HUMAN	DOCK10
Q5JSL3	Dedicator of cytokinesis protein 11 OS=Homo sapiens GN=DOCK11 PE=1 SV=2 - [DOC11_HUMAN]	237.519	DOC11_HUMAN	DOCK11
Q96N67	Dedicator of cytokinesis protein 7 OS=Homo sapiens GN=DOCK7 PE=1 SV=4 - [DOCK7_HUMAN]	242.407	DOCK7_HUMAN	DOCK7
Q8NF50	Dedicator of cytokinesis protein 8 OS=Homo sapiens GN=DOCK8 PE=1 SV=3 - [DOCK8_HUMAN]	238.377	DOCK8_HUMAN	DOCK8
Q9BZ29	Dedicator of cytokinesis protein 9 OS=Homo sapiens GN=DOCK9 PE=1 SV=2 - [DOCK9_HUMAN]	236.295	DOCK9_HUMAN	DOCK9
Q96LJ7	Dehydrogenase/reductase SDR family member 1 OS=Homo sapiens GN=DHRS1 PE=1 SV=1 - [DHRS1_HUMAN]	33.8873	DHRS1_HUMAN	DHRS1
Q9Y394	Dehydrogenase/reductase SDR family member 7 OS=Homo sapiens GN=DHRS7 PE=1 SV=1 - [DHRS7_HUMAN]	38.2741	DHRS7_HUMAN	DHRS7
Q6IAN0	Dehydrogenase/reductase SDR family member 7B OS=Homo sapiens GN=DHRS7B PE=1 SV=2 - [DRS7B_HUMAN]	35.0966	DRS7B_HUMAN	DHRS7B
Q15392	Delta(24)-sterol reductase OS=Homo sapiens GN=DHCR24 PE=1 SV=2 - [DHC24_HUMAN]	60.062	DHC24_HUMAN	DHCR24
Q13011	Delta(3,5)-Delta(2,4)-dienoyl-CoA isomerase, mitochondrial OS=Homo sapiens GN=ECH1 PE=1 SV=2 - [ECH1_HUMAN]	35.7934	ECH1_HUMAN	ECH1
P54886	Delta-1-pyrroline-5-carboxylate synthase OS=Homo sapiens GN=ALDH18A1 PE=1 SV=2 - [P5CS_HUMAN]	87.2475	P5CS_HUMAN	ALDH18A1
O00548	Delta-like protein 1 OS=Homo sapiens GN=DLL1 PE=1 SV=2 - [DLL1_HUMAN]	78.0036	DLL1_HUMAN	DLL1
Q5VZ89	DENN domain-containing protein 4C OS=Homo sapiens GN=DENND4C PE=1 SV=3 - [DEN4C_HUMAN]	212.576	DEN4C_HUMAN	DENND4C
Q6ZUT9	DENN domain-containing protein 5B OS=Homo sapiens GN=DENND5B PE=1 SV=2 - [DEN5B_HUMAN]	144.927	DEN5B_HUMAN	DENND5B
O43583	Density-regulated protein OS=Homo sapiens GN=DENR PE=1 SV=2 - [DENR_HUMAN]	22.0781	DENR_HUMAN	DENR
Q9BUN8	Derlin-1 OS=Homo sapiens GN=DERL1 PE=1 SV=1 - [DERL1_HUMAN]	28.7818	DERL1_HUMAN	DERL1
Q9GZP9	Derlin-2 OS=Homo sapiens GN=DERL2 PE=1 SV=1 - [DERL2_HUMAN]	27.5493	DERL2_HUMAN	DERL2
P81605	Dermcidin OS=Homo sapiens GN=DCD PE=1 SV=2 - [DCD_HUMAN]	11.2768	DCD_HUMAN	DCD
Q08554	Desmocollin-1 OS=Homo sapiens GN=DSC1 PE=1 SV=2 - [DSC1_HUMAN]	99.9238	DSC1_HUMAN	DSC1
Q14574	Desmocollin-3 OS=Homo sapiens GN=DSC3 PE=1 SV=3 - [DSC3_HUMAN]	99.9063	DSC3_HUMAN	DSC3
Q02413	Desmoglein-1 OS=Homo sapiens GN=DSG1 PE=1 SV=2 - [DSG1_HUMAN]	113.676	DSG1_HUMAN	DSG1
P15924	Desmoplakin OS=Homo sapiens GN=DSP PE=1 SV=3 - [DESP_HUMAN]	331.569	DESP_HUMAN	DSP
Q05D60	Deuterosome assembly protein 1 OS=Homo sapiens GN=DEUP1 PE=1 SV=2 - [DEUP1_HUMAN]	70.9327	DEUP1_HUMAN	DEUP1
Q9Y295	Developmentally-regulated GTP-binding protein 1 OS=Homo sapiens GN=DRG1 PE=1 SV=1 - [DRG1_HUMAN]	40.5168	DRG1_HUMAN	DRG1
O94907	Dickkopf-related protein 1 OS=Homo sapiens GN=DKK1 PE=1 SV=1 - [DKK1_HUMAN]	28.6526	DKK1_HUMAN	DKK1
P10515	Dihydrolipoyllysine-residue acetyltransferase component of pyruvate dehydrogenase complex, mitochondrial OS=Homo sapiens GN=DLAT PE=1 SV=3 - [ODP2_HUMAN]	68.9531	ODP2_HUMAN	DLAT
P36957	Dihydrolipoyllysine-residue succinyltransferase component of 2-oxoglutarate dehydrogenase complex, mitochondrial OS=Homo sapiens GN=DLST PE=1 SV=4 - [ODO2_HUMAN]	48.7245	ODO2_HUMAN	DLST
Q9H5Q4	Dimethyladenosine transferase 2, mitochondrial OS=Homo sapiens GN=TFB2M PE=1 SV=1 - [TFB2M_HUMAN]	45.3198	TFB2M_HUMAN	TFB2M
P53634	Dipeptidyl peptidase 1 OS=Homo sapiens GN=CTSC PE=1 SV=2 - [CATC_HUMAN]	51.8203	CATC_HUMAN	CTSC
Q86TI2	Dipeptidyl peptidase 9 OS=Homo sapiens GN=DPP9 PE=1 SV=3 - [DPP9_HUMAN]	98.201	DPP9_HUMAN	DPP9
P98082	Disabled homolog 2 OS=Homo sapiens GN=DAB2 PE=1 SV=3 - [DAB2_HUMAN]	82.397	DAB2_HUMAN	DAB2
Q8N8Z6	Discoidin, CUB and LCCL domain-containing protein 1 OS=Homo sapiens GN=DCBLD1 PE=1 SV=2 - [DCBD1_HUMAN]	77.8719	DCBD1_HUMAN	DCBLD1
Q14689	Disco-interacting protein 2 homolog A OS=Homo sapiens GN=DIP2A PE=1 SV=2 - [DIP2A_HUMAN]	170.261	DIP2A_HUMAN	DIP2A
Q9Y2E4	Disco-interacting protein 2 homolog C OS=Homo sapiens GN=DIP2C PE=1 SV=2 - [DIP2C_HUMAN]	170.658	DIP2C_HUMAN	DIP2C
O14672	Disintegrin and metalloproteinase domain-containing protein 10 OS=Homo sapiens GN=ADAM10 PE=1 SV=1 - [ADA10_HUMAN]	84.0877	ADA10_HUMAN	ADAM10
Q12959	Disks large homolog 1 OS=Homo sapiens GN=DLG1 PE=1 SV=2 - [DLG1_HUMAN]	100.393	DLG1_HUMAN	DLG1
Q8TDM6	Disks large homolog 5 OS=Homo sapiens GN=DLG5 PE=1 SV=4 - [DLG5_HUMAN]	213.735	DLG5_HUMAN	DLG5
Q9Y2H0	Disks large-associated protein 4 OS=Homo sapiens GN=DLGAP4 PE=1 SV=3 - [DLGP4_HUMAN]	107.945	DLGP4_HUMAN	DLGAP4
Q8TDJ6	DmX-like protein 2 OS=Homo sapiens GN=DMXL2 PE=1 SV=2 - [DMXL2_HUMAN]	339.427	DMXL2_HUMAN	DMXL2
Q16531	DNA damage-binding protein 1 OS=Homo sapiens GN=DDB1 PE=1 SV=1 - [DDB1_HUMAN]	126.887	DDB1_HUMAN	DDB1
Q96D03	DNA damage-inducible transcript 4-like protein OS=Homo sapiens GN=DDIT4L PE=1 SV=1 - [DDT4L_HUMAN]	21.726	DDT4L_HUMAN	DDIT4L
Q03468	DNA excision repair protein ERCC-6 OS=Homo sapiens GN=ERCC6 PE=1 SV=1 - [ERCC6_HUMAN]	168.311	ERCC6_HUMAN	ERCC6
Q5T890	DNA excision repair protein ERCC-6-like 2 OS=Homo sapiens GN=ERCC6L2 PE=1 SV=2 - [ER6L2_HUMAN]	177.017	ER6L2_HUMAN	ERCC6L2
Q2NKX8	DNA excision repair protein ERCC-6-like OS=Homo sapiens GN=ERCC6L PE=1 SV=1 - [ERC6L_HUMAN]	141.015	ERC6L_HUMAN	ERCC6L
Q9ULG1	DNA helicase INO80 OS=Homo sapiens GN=INO80 PE=1 SV=2 - [INO80_HUMAN]	176.643	INO80_HUMAN	INO80
P49916	DNA ligase 3 OS=Homo sapiens GN=LIG3 PE=1 SV=2 - [DNLI3_HUMAN]	112.835	DNLI3_HUMAN	LIG3
P40692	DNA mismatch repair protein Mlh1 OS=Homo sapiens GN=MLH1 PE=1 SV=1 - [MLH1_HUMAN]	84.548	MLH1_HUMAN	MLH1
P43246	DNA mismatch repair protein Msh2 OS=Homo sapiens GN=MSH2 PE=1 SV=1 - [MSH2_HUMAN]	104.677	MSH2_HUMAN	MSH2
P52701	DNA mismatch repair protein Msh6 OS=Homo sapiens GN=MSH6 PE=1 SV=2 - [MSH6_HUMAN]	152.689	MSH6_HUMAN	MSH6
Q6NS38	DNA oxidative demethylase ALKBH2 OS=Homo sapiens GN=ALKBH2 PE=1 SV=1 - [ALKB2_HUMAN]	29.3042	ALKB2_HUMAN	ALKBH2
Q14181	DNA polymerase alpha subunit B OS=Homo sapiens GN=POLA2 PE=1 SV=2 - [DPOA2_HUMAN]	65.9063	DPOA2_HUMAN	POLA2
P06746	DNA polymerase beta OS=Homo sapiens GN=POLB PE=1 SV=3 - [DPOLB_HUMAN]	38.1538	DPOLB_HUMAN	POLB
P28340	DNA polymerase delta catalytic subunit OS=Homo sapiens GN=POLD1 PE=1 SV=2 - [DPOD1_HUMAN]	123.553	DPOD1_HUMAN	POLD1
P49005	DNA polymerase delta subunit 2 OS=Homo sapiens GN=POLD2 PE=1 SV=1 - [DPOD2_HUMAN]	51.257	DPOD2_HUMAN	POLD2
Q15054	DNA polymerase delta subunit 3 OS=Homo sapiens GN=POLD3 PE=1 SV=2 - [DPOD3_HUMAN]	51.3683	DPOD3_HUMAN	POLD3
Q7Z5Q5	DNA polymerase nu OS=Homo sapiens GN=POLN PE=1 SV=2 - [DPOLN_HUMAN]	100.244	DPOLN_HUMAN	POLN
O75417	DNA polymerase theta OS=Homo sapiens GN=POLQ PE=1 SV=2 - [DPOLQ_HUMAN]	289.437	DPOLQ_HUMAN	POLQ
P49642	DNA primase small subunit OS=Homo sapiens GN=PRIM1 PE=1 SV=1 - [PRI1_HUMAN]	49.8704	PRI1_HUMAN	PRIM1
Q92698	DNA repair and recombination protein RAD54-like OS=Homo sapiens GN=RAD54L PE=1 SV=2 - [RAD54_HUMAN]	84.2987	RAD54_HUMAN	RAD54L
P23025	DNA repair protein complementing XP-A cells OS=Homo sapiens GN=XPA PE=1 SV=1 - [XPA_HUMAN]	31.3478	XPA_HUMAN	XPA
Q92878	DNA repair protein RAD50 OS=Homo sapiens GN=RAD50 PE=1 SV=1 - [RAD50_HUMAN]	153.797	RAD50_HUMAN	RAD50
Q13426	DNA repair protein XRCC4 OS=Homo sapiens GN=XRCC4 PE=1 SV=2 - [XRCC4_HUMAN]	38.263	XRCC4_HUMAN	XRCC4
P49736	DNA replication licensing factor MCM2 OS=Homo sapiens GN=MCM2 PE=1 SV=4 - [MCM2_HUMAN]	101.832	MCM2_HUMAN	MCM2
P25205	DNA replication licensing factor MCM3 OS=Homo sapiens GN=MCM3 PE=1 SV=3 - [MCM3_HUMAN]	90.924	MCM3_HUMAN	MCM3
P33991	DNA replication licensing factor MCM4 OS=Homo sapiens GN=MCM4 PE=1 SV=5 - [MCM4_HUMAN]	96.4976	MCM4_HUMAN	MCM4
P33992	DNA replication licensing factor MCM5 OS=Homo sapiens GN=MCM5 PE=1 SV=5 - [MCM5_HUMAN]	82.2332	MCM5_HUMAN	MCM5
Q14566	DNA replication licensing factor MCM6 OS=Homo sapiens GN=MCM6 PE=1 SV=1 - [MCM6_HUMAN]	92.8312	MCM6_HUMAN	MCM6
P33993	DNA replication licensing factor MCM7 OS=Homo sapiens GN=MCM7 PE=1 SV=4 - [MCM7_HUMAN]	81.2566	MCM7_HUMAN	MCM7
P29372	DNA-3-methyladenine glycosylase OS=Homo sapiens GN=MPG PE=1 SV=3 - [3MG_HUMAN]	32.8478	3MG_HUMAN	MPG
P48378	DNA-binding protein RFX2 OS=Homo sapiens GN=RFX2 PE=1 SV=2 - [RFX2_HUMAN]	79.937	RFX2_HUMAN	RFX2
P78527	DNA-dependent protein kinase catalytic subunit OS=Homo sapiens GN=PRKDC PE=1 SV=3 - [PRKDC_HUMAN]	468.788	PRKDC_HUMAN	PRKDC
O15446	DNA-directed RNA polymerase I subunit RPA34 OS=Homo sapiens GN=CD3EAP PE=1 SV=1 - [RPA34_HUMAN]	54.9514	RPA34_HUMAN	CD3EAP
P30876	DNA-directed RNA polymerase II subunit RPB2 OS=Homo sapiens GN=POLR2B PE=1 SV=1 - [RPB2_HUMAN]	133.811	RPB2_HUMAN	POLR2B
P19387	DNA-directed RNA polymerase II subunit RPB3 OS=Homo sapiens GN=POLR2C PE=1 SV=2 - [RPB3_HUMAN]	31.4217	RPB3_HUMAN	POLR2C
O15160	DNA-directed RNA polymerases I and III subunit RPAC1 OS=Homo sapiens GN=POLR1C PE=1 SV=1 - [RPAC1_HUMAN]	39.225	RPAC1_HUMAN	POLR1C
Q9Y2S0	DNA-directed RNA polymerases I and III subunit RPAC2 OS=Homo sapiens GN=POLR1D PE=1 SV=1 - [RPAC2_HUMAN]	15.2274	RPAC2_HUMAN	POLR1D
P19388	DNA-directed RNA polymerases I, II, and III subunit RPABC1 OS=Homo sapiens GN=POLR2E PE=1 SV=4 - [RPAB1_HUMAN]	24.5357	RPAB1_HUMAN	POLR2E
P52434	DNA-directed RNA polymerases I, II, and III subunit RPABC3 OS=Homo sapiens GN=POLR2H PE=1 SV=4 - [RPAB3_HUMAN]	17.1324	RPAB3_HUMAN	POLR2H
P31689	DnaJ homolog subfamily A member 1 OS=Homo sapiens GN=DNAJA1 PE=1 SV=2 - [DNJA1_HUMAN]	44.8395	DNJA1_HUMAN	DNAJA1
O60884	DnaJ homolog subfamily A member 2 OS=Homo sapiens GN=DNAJA2 PE=1 SV=1 - [DNJA2_HUMAN]	45.7166	DNJA2_HUMAN	DNAJA2
Q96EY1	DnaJ homolog subfamily A member 3, mitochondrial OS=Homo sapiens GN=DNAJA3 PE=1 SV=2 - [DNJA3_HUMAN]	52.4555	DNJA3_HUMAN	DNAJA3
Q8WW22	DnaJ homolog subfamily A member 4 OS=Homo sapiens GN=DNAJA4 PE=1 SV=1 - [DNJA4_HUMAN]	44.769	DNJA4_HUMAN	DNAJA4
P25685	DnaJ homolog subfamily B member 1 OS=Homo sapiens GN=DNAJB1 PE=1 SV=4 - [DNJB1_HUMAN]	38.0204	DNJB1_HUMAN	DNAJB1
Q9UBS4	DnaJ homolog subfamily B member 11 OS=Homo sapiens GN=DNAJB11 PE=1 SV=1 - [DJB11_HUMAN]	40.4886	DJB11_HUMAN	DNAJB11
Q9NXW2	DnaJ homolog subfamily B member 12 OS=Homo sapiens GN=DNAJB12 PE=1 SV=4 - [DJB12_HUMAN]	41.7928	DJB12_HUMAN	DNAJB12
Q9UDY4	DnaJ homolog subfamily B member 4 OS=Homo sapiens GN=DNAJB4 PE=1 SV=1 - [DNJB4_HUMAN]	37.7831	DNJB4_HUMAN	DNAJB4
O75953	DnaJ homolog subfamily B member 5 OS=Homo sapiens GN=DNAJB5 PE=1 SV=1 - [DNJB5_HUMAN]	39.1091	DNJB5_HUMAN	DNAJB5
O75190	DnaJ homolog subfamily B member 6 OS=Homo sapiens GN=DNAJB6 PE=1 SV=2 - [DNJB6_HUMAN]	36.0649	DNJB6_HUMAN	DNAJB6
Q9NVH1	DnaJ homolog subfamily C member 11 OS=Homo sapiens GN=DNAJC11 PE=1 SV=2 - [DJC11_HUMAN]	63.2387	DJC11_HUMAN	DNAJC11
Q9Y5T4	DnaJ homolog subfamily C member 15 OS=Homo sapiens GN=DNAJC15 PE=1 SV=2 - [DJC15_HUMAN]	16.3728	DJC15_HUMAN	DNAJC15
Q9H819	DnaJ homolog subfamily C member 18 OS=Homo sapiens GN=DNAJC18 PE=2 SV=1 - [DJC18_HUMAN]	41.5247	DJC18_HUMAN	DNAJC18
Q99615	DnaJ homolog subfamily C member 7 OS=Homo sapiens GN=DNAJC7 PE=1 SV=2 - [DNJC7_HUMAN]	56.4047	DNJC7_HUMAN	DNAJC7
Q9UPQ8	Dolichol kinase OS=Homo sapiens GN=DOLK PE=1 SV=1 - [DOLK_HUMAN]	59.2289	DOLK_HUMAN	DOLK
O60762	Dolichol-phosphate mannosyltransferase subunit 1 OS=Homo sapiens GN=DPM1 PE=1 SV=1 - [DPM1_HUMAN]	29.6158	DPM1_HUMAN	DPM1
Q86YN1	Dolichyldiphosphatase 1 OS=Homo sapiens GN=DOLPP1 PE=2 SV=1 - [DOPP1_HUMAN]	27.0132	DOPP1_HUMAN	DOLPP1
P39656	Dolichyl-diphosphooligosaccharide--protein glycosyltransferase 48 kDa subunit OS=Homo sapiens GN=DDOST PE=1 SV=4 - [OST48_HUMAN]	50.769	OST48_HUMAN	DDOST
P04843	Dolichyl-diphosphooligosaccharide--protein glycosyltransferase subunit 1 OS=Homo sapiens GN=RPN1 PE=1 SV=1 - [RPN1_HUMAN]	68.5268	RPN1_HUMAN	RPN1
P04844	Dolichyl-diphosphooligosaccharide--protein glycosyltransferase subunit 2 OS=Homo sapiens GN=RPN2 PE=1 SV=3 - [RPN2_HUMAN]	69.241	RPN2_HUMAN	RPN2
P46977	Dolichyl-diphosphooligosaccharide--protein glycosyltransferase subunit STT3A OS=Homo sapiens GN=STT3A PE=1 SV=2 - [STT3A_HUMAN]	80.4768	STT3A_HUMAN	STT3A
Q8TCJ2	Dolichyl-diphosphooligosaccharide--protein glycosyltransferase subunit STT3B OS=Homo sapiens GN=STT3B PE=1 SV=1 - [STT3B_HUMAN]	93.6137	STT3B_HUMAN	STT3B
Q9Y673	Dolichyl-phosphate beta-glucosyltransferase OS=Homo sapiens GN=ALG5 PE=1 SV=1 - [ALG5_HUMAN]	36.9224	ALG5_HUMAN	ALG5
Q92685	Dol-P-Man:Man(5)GlcNAc(2)-PP-Dol alpha-1,3-mannosyltransferase OS=Homo sapiens GN=ALG3 PE=1 SV=1 - [ALG3_HUMAN]	50.0935	ALG3_HUMAN	ALG3
Q9NVP4	Double zinc ribbon and ankyrin repeat-containing protein 1 OS=Homo sapiens GN=DZANK1 PE=1 SV=3 - [DZAN1_HUMAN]	82.1392	DZAN1_HUMAN	DZANK1
A2VCK2	Doublecortin domain-containing protein 2B OS=Homo sapiens GN=DCDC2B PE=1 SV=1 - [DCD2B_HUMAN]	37.6414	DCD2B_HUMAN	DCDC2B
Q6ZRR9	Doublecortin domain-containing protein 5 OS=Homo sapiens GN=DCDC5 PE=2 SV=2 - [DCDC5_HUMAN]	72.7067	DCDC5_HUMAN	DCDC5
Q5VZB9	Doublesex- and mab-3-related transcription factor A1 OS=Homo sapiens GN=DMRTA1 PE=2 SV=1 - [DMRTA_HUMAN]	53.0915	DMRTA_HUMAN	DMRTA1
Q5HYR2	Doublesex- and mab-3-related transcription factor C1 OS=Homo sapiens GN=DMRTC1 PE=2 SV=1 - [DMRTC_HUMAN]	20.1265	DMRTC_HUMAN	DMRTC1
P49959	Double-strand break repair protein MRE11 OS=Homo sapiens GN=MRE11 PE=1 SV=3 - [MRE11_HUMAN]	80.5433	MRE11_HUMAN	MRE11
O95793	Double-stranded RNA-binding protein Staufen homolog 1 OS=Homo sapiens GN=STAU1 PE=1 SV=2 - [STAU1_HUMAN]	63.1428	STAU1_HUMAN	STAU1
Q9NUL3	Double-stranded RNA-binding protein Staufen homolog 2 OS=Homo sapiens GN=STAU2 PE=1 SV=1 - [STAU2_HUMAN]	62.6013	STAU2_HUMAN	STAU2
Q16643	Drebrin OS=Homo sapiens GN=DBN1 PE=1 SV=4 - [DREB_HUMAN]	71.3854	DREB_HUMAN	DBN1
Q9NRD8	Dual oxidase 2 OS=Homo sapiens GN=DUOX2 PE=1 SV=2 - [DUOX2_HUMAN]	175.253	DUOX2_HUMAN	DUOX2
P36507	Dual specificity mitogen-activated protein kinase kinase 2 OS=Homo sapiens GN=MAP2K2 PE=1 SV=1 - [MP2K2_HUMAN]	44.3961	MP2K2_HUMAN	MAP2K2
P46734	Dual specificity mitogen-activated protein kinase kinase 3 OS=Homo sapiens GN=MAP2K3 PE=1 SV=2 - [MP2K3_HUMAN]	39.2929	MP2K3_HUMAN	MAP2K3
Q7RTS9	Dymeclin OS=Homo sapiens GN=DYM PE=1 SV=1 - [DYM_HUMAN]	75.887	DYM_HUMAN	DYM
Q14203	Dynactin subunit 1 OS=Homo sapiens GN=DCTN1 PE=1 SV=3 - [DCTN1_HUMAN]	141.607	DCTN1_HUMAN	DCTN1
Q13561	Dynactin subunit 2 OS=Homo sapiens GN=DCTN2 PE=1 SV=4 - [DCTN2_HUMAN]	44.2039	DCTN2_HUMAN	DCTN2
Q9UJW0	Dynactin subunit 4 OS=Homo sapiens GN=DCTN4 PE=1 SV=1 - [DCTN4_HUMAN]	52.3036	DCTN4_HUMAN	DCTN4
O00399	Dynactin subunit 6 OS=Homo sapiens GN=DCTN6 PE=1 SV=1 - [DCTN6_HUMAN]	20.7336	DCTN6_HUMAN	DCTN6
Q05193	Dynamin-1 OS=Homo sapiens GN=DNM1 PE=1 SV=2 - [DYN1_HUMAN]	97.347	DYN1_HUMAN	DNM1
O00429	Dynamin-1-like protein OS=Homo sapiens GN=DNM1L PE=1 SV=2 - [DNM1L_HUMAN]	81.8261	DNM1L_HUMAN	DNM1L
P50570	Dynamin-2 OS=Homo sapiens GN=DNM2 PE=1 SV=2 - [DYN2_HUMAN]	98.0032	DYN2_HUMAN	DNM2
O60313	Dynamin-like 120 kDa protein, mitochondrial OS=Homo sapiens GN=OPA1 PE=1 SV=3 - [OPA1_HUMAN]	111.561	OPA1_HUMAN	OPA1
Q8NEP3	Dynein assembly factor 1, axonemal OS=Homo sapiens GN=DNAAF1 PE=1 SV=5 - [DAAF1_HUMAN]	79.9765	DAAF1_HUMAN	DNAAF1
Q86Y56	Dynein assembly factor 5, axonemal OS=Homo sapiens GN=DNAAF5 PE=1 SV=4 - [DAAF5_HUMAN]	93.4621	DAAF5_HUMAN	DNAAF5
Q8IVF4	Dynein heavy chain 10, axonemal OS=Homo sapiens GN=DNAH10 PE=1 SV=4 - [DYH10_HUMAN]	514.512	DYH10_HUMAN	DNAH10
Q6ZR08	Dynein heavy chain 12, axonemal OS=Homo sapiens GN=DNAH12 PE=2 SV=2 - [DYH12_HUMAN]	356.713	DYH12_HUMAN	DNAH12
Q0VDD8	Dynein heavy chain 14, axonemal OS=Homo sapiens GN=DNAH14 PE=2 SV=3 - [DYH14_HUMAN]	399.64	DYH14_HUMAN	DNAH14
Q9UFH2	Dynein heavy chain 17, axonemal OS=Homo sapiens GN=DNAH17 PE=1 SV=2 - [DYH17_HUMAN]	511.46	DYH17_HUMAN	DNAH17
Q9P225	Dynein heavy chain 2, axonemal OS=Homo sapiens GN=DNAH2 PE=2 SV=3 - [DYH2_HUMAN]	507.375	DYH2_HUMAN	DNAH2
Q8TD57	Dynein heavy chain 3, axonemal OS=Homo sapiens GN=DNAH3 PE=2 SV=1 - [DYH3_HUMAN]	470.468	DYH3_HUMAN	DNAH3
Q9C0G6	Dynein heavy chain 6, axonemal OS=Homo sapiens GN=DNAH6 PE=2 SV=3 - [DYH6_HUMAN]	475.679	DYH6_HUMAN	DNAH6
P63167	Dynein light chain 1, cytoplasmic OS=Homo sapiens GN=DYNLL1 PE=1 SV=1 - [DYL1_HUMAN]	10.3591	DYL1_HUMAN	DYNLL1
Q96FJ2	Dynein light chain 2, cytoplasmic OS=Homo sapiens GN=DYNLL2 PE=1 SV=1 - [DYL2_HUMAN]	10.3431	DYL2_HUMAN	DYNLL2
P63172	Dynein light chain Tctex-type 1 OS=Homo sapiens GN=DYNLT1 PE=1 SV=1 - [DYLT1_HUMAN]	12.444	DYLT1_HUMAN	DYNLT1
P51808	Dynein light chain Tctex-type 3 OS=Homo sapiens GN=DYNLT3 PE=1 SV=1 - [DYLT3_HUMAN]	13.0532	DYLT3_HUMAN	DYNLT3
Q03001	Dystonin OS=Homo sapiens GN=DST PE=1 SV=4 - [DYST_HUMAN]	860.127	DYST_HUMAN	DST
Q9Y4J8	Dystrobrevin alpha OS=Homo sapiens GN=DTNA PE=1 SV=2 - [DTNA_HUMAN]	83.8479	DTNA_HUMAN	DTNA
Q96L91	E1A-binding protein p400 OS=Homo sapiens GN=EP400 PE=1 SV=4 - [EP400_HUMAN]	343.276	EP400_HUMAN	EP400
Q9Y6X2	E3 SUMO-protein ligase PIAS3 OS=Homo sapiens GN=PIAS3 PE=1 SV=2 - [PIAS3_HUMAN]	67.9738	PIAS3_HUMAN	PIAS3
P49792	E3 SUMO-protein ligase RanBP2 OS=Homo sapiens GN=RANBP2 PE=1 SV=2 - [RBP2_HUMAN]	357.974	RBP2_HUMAN	RANBP2
Q9Y4E5	E3 SUMO-protein ligase ZNF451 OS=Homo sapiens GN=ZNF451 PE=1 SV=2 - [ZN451_HUMAN]	121.406	ZN451_HUMAN	ZNF451
Q9UNE7	E3 ubiquitin-protein ligase CHIP OS=Homo sapiens GN=STUB1 PE=1 SV=2 - [CHIP_HUMAN]	34.8342	CHIP_HUMAN	STUB1
Q9Y2E6	E3 ubiquitin-protein ligase DTX4 OS=Homo sapiens GN=DTX4 PE=1 SV=2 - [DTX4_HUMAN]	67.2158	DTX4_HUMAN	DTX4
O95714	E3 ubiquitin-protein ligase HERC2 OS=Homo sapiens GN=HERC2 PE=1 SV=2 - [HERC2_HUMAN]	526.895	HERC2_HUMAN	HERC2
Q7Z6Z7	E3 ubiquitin-protein ligase HUWE1 OS=Homo sapiens GN=HUWE1 PE=1 SV=3 - [HUWE1_HUMAN]	481.589	HUWE1_HUMAN	HUWE1
Q96J02	E3 ubiquitin-protein ligase Itchy homolog OS=Homo sapiens GN=ITCH PE=1 SV=2 - [ITCH_HUMAN]	102.738	ITCH_HUMAN	ITCH
Q9NX47	E3 ubiquitin-protein ligase MARCH5 OS=Homo sapiens GN=MARCH5 PE=1 SV=1 - [MARH5_HUMAN]	31.2112	MARH5_HUMAN	MARCH5
Q86YT6	E3 ubiquitin-protein ligase MIB1 OS=Homo sapiens GN=MIB1 PE=1 SV=1 - [MIB1_HUMAN]	110.066	MIB1_HUMAN	MIB1
O76050	E3 ubiquitin-protein ligase NEURL1 OS=Homo sapiens GN=NEURL1 PE=2 SV=1 - [NEUL1_HUMAN]	61.8206	NEUL1_HUMAN	NEURL1
Q96BH1	E3 ubiquitin-protein ligase RNF25 OS=Homo sapiens GN=RNF25 PE=1 SV=1 - [RNF25_HUMAN]	51.1867	RNF25_HUMAN	RNF25
Q99942	E3 ubiquitin-protein ligase RNF5 OS=Homo sapiens GN=RNF5 PE=1 SV=1 - [RNF5_HUMAN]	19.8687	RNF5_HUMAN	RNF5
Q7Z6J0	E3 ubiquitin-protein ligase SH3RF1 OS=Homo sapiens GN=SH3RF1 PE=1 SV=2 - [SH3R1_HUMAN]	93.0706	SH3R1_HUMAN	SH3RF1
Q149N8	E3 ubiquitin-protein ligase SHPRH OS=Homo sapiens GN=SHPRH PE=1 SV=2 - [SHPRH_HUMAN]	192.957	SHPRH_HUMAN	SHPRH
Q86TM6	E3 ubiquitin-protein ligase synoviolin OS=Homo sapiens GN=SYVN1 PE=1 SV=2 - [SYVN1_HUMAN]	67.6403	SYVN1_HUMAN	SYVN1
P19474	E3 ubiquitin-protein ligase TRIM21 OS=Homo sapiens GN=TRIM21 PE=1 SV=1 - [RO52_HUMAN]	54.1351	RO52_HUMAN	TRIM21
P36406	E3 ubiquitin-protein ligase TRIM23 OS=Homo sapiens GN=TRIM23 PE=1 SV=1 - [TRI23_HUMAN]	64.0254	TRI23_HUMAN	TRIM23
Q9UPN9	E3 ubiquitin-protein ligase TRIM33 OS=Homo sapiens GN=TRIM33 PE=1 SV=3 - [TRI33_HUMAN]	122.456	TRI33_HUMAN	TRIM33
Q14669	E3 ubiquitin-protein ligase TRIP12 OS=Homo sapiens GN=TRIP12 PE=1 SV=1 - [TRIPC_HUMAN]	220.296	TRIPC_HUMAN	TRIP12
Q5T4S7	E3 ubiquitin-protein ligase UBR4 OS=Homo sapiens GN=UBR4 PE=1 SV=1 - [UBR4_HUMAN]	573.476	UBR4_HUMAN	UBR4
O95071	E3 ubiquitin-protein ligase UBR5 OS=Homo sapiens GN=UBR5 PE=1 SV=2 - [UBR5_HUMAN]	309.158	UBR5_HUMAN	UBR5
Q8N7E2	E3 ubiquitin-protein ligase ZNF645 OS=Homo sapiens GN=ZNF645 PE=2 SV=1 - [ZN645_HUMAN]	48.7537	ZN645_HUMAN	ZNF645
O94874	E3 UFM1-protein ligase 1 OS=Homo sapiens GN=UFL1 PE=1 SV=2 - [UFL1_HUMAN]	89.5398	UFL1_HUMAN	UFL1
Q9HC35	Echinoderm microtubule-associated protein-like 4 OS=Homo sapiens GN=EML4 PE=1 SV=3 - [EMAL4_HUMAN]	108.848	EMAL4_HUMAN	EML4
O75354	Ectonucleoside triphosphate diphosphohydrolase 6 OS=Homo sapiens GN=ENTPD6 PE=1 SV=3 - [ENTP6_HUMAN]	53.2125	ENTP6_HUMAN	ENTPD6
Q9BUP0	EF-hand domain-containing protein D1 OS=Homo sapiens GN=EFHD1 PE=1 SV=1 - [EFHD1_HUMAN]	26.9108	EFHD1_HUMAN	EFHD1
O43854	EGF-like repeat and discoidin I-like domain-containing protein 3 OS=Homo sapiens GN=EDIL3 PE=1 SV=1 - [EDIL3_HUMAN]	53.73	EDIL3_HUMAN	EDIL3
Q9H4M9	EH domain-containing protein 1 OS=Homo sapiens GN=EHD1 PE=1 SV=2 - [EHD1_HUMAN]	60.5887	EHD1_HUMAN	EHD1
Q9H223	EH domain-containing protein 4 OS=Homo sapiens GN=EHD4 PE=1 SV=1 - [EHD4_HUMAN]	61.1365	EHD4_HUMAN	EHD4
Q92616	eIF-2-alpha kinase activator GCN1 OS=Homo sapiens GN=GCN1 PE=1 SV=6 - [GCN1_HUMAN]	292.572	GCN1_HUMAN	GCN1
Q9Y6R1	Electrogenic sodium bicarbonate cotransporter 1 OS=Homo sapiens GN=SLC4A4 PE=1 SV=1 - [S4A4_HUMAN]	121.383	S4A4_HUMAN	SLC4A4
P13804	Electron transfer flavoprotein subunit alpha, mitochondrial OS=Homo sapiens GN=ETFA PE=1 SV=1 - [ETFA_HUMAN]	35.0576	ETFA_HUMAN	ETFA
Q16134	Electron transfer flavoprotein-ubiquinone oxidoreductase, mitochondrial OS=Homo sapiens GN=ETFDH PE=1 SV=2 - [ETFD_HUMAN]	68.4519	ETFD_HUMAN	ETFDH
P68104	Elongation factor 1-alpha 1 OS=Homo sapiens GN=EEF1A1 PE=1 SV=1 - [EF1A1_HUMAN]	50.1091	EF1A1_HUMAN	EEF1A1
Q05639	Elongation factor 1-alpha 2 OS=Homo sapiens GN=EEF1A2 PE=1 SV=1 - [EF1A2_HUMAN]	50.4383	EF1A2_HUMAN	EEF1A2
P24534	Elongation factor 1-beta OS=Homo sapiens GN=EEF1B2 PE=1 SV=3 - [EF1B_HUMAN]	24.7483	EF1B_HUMAN	EEF1B2
P29692	Elongation factor 1-delta OS=Homo sapiens GN=EEF1D PE=1 SV=5 - [EF1D_HUMAN]	31.1028	EF1D_HUMAN	EEF1D
P26641	Elongation factor 1-gamma OS=Homo sapiens GN=EEF1G PE=1 SV=3 - [EF1G_HUMAN]	50.0871	EF1G_HUMAN	EEF1G
P13639	Elongation factor 2 OS=Homo sapiens GN=EEF2 PE=1 SV=4 - [EF2_HUMAN]	95.277	EF2_HUMAN	EEF2
P43897	Elongation factor Ts, mitochondrial OS=Homo sapiens GN=TSFM PE=1 SV=2 - [EFTS_HUMAN]	35.3682	EFTS_HUMAN	TSFM
P49411	Elongation factor Tu, mitochondrial OS=Homo sapiens GN=TUFM PE=1 SV=2 - [EFTU_HUMAN]	49.5102	EFTU_HUMAN	TUFM
Q9BW60	Elongation of very long chain fatty acids protein 1 OS=Homo sapiens GN=ELOVL1 PE=1 SV=1 - [ELOV1_HUMAN]	32.6408	ELOV1_HUMAN	ELOVL1
Q9NYP7	Elongation of very long chain fatty acids protein 5 OS=Homo sapiens GN=ELOVL5 PE=1 SV=1 - [ELOV5_HUMAN]	35.2699	ELOV5_HUMAN	ELOVL5
O95163	Elongator complex protein 1 OS=Homo sapiens GN=IKBKAP PE=1 SV=3 - [ELP1_HUMAN]	150.159	ELP1_HUMAN	IKBKAP
Q6IA86	Elongator complex protein 2 OS=Homo sapiens GN=ELP2 PE=1 SV=2 - [ELP2_HUMAN]	92.4409	ELP2_HUMAN	ELP2
Q9H9T3	Elongator complex protein 3 OS=Homo sapiens GN=ELP3 PE=1 SV=2 - [ELP3_HUMAN]	62.2191	ELP3_HUMAN	ELP3
Q15370	Elongin-B OS=Homo sapiens GN=ELOB PE=1 SV=1 - [ELOB_HUMAN]	13.1246	ELOB_HUMAN	ELOB
Q15369	Elongin-C OS=Homo sapiens GN=ELOC PE=1 SV=1 - [ELOC_HUMAN]	12.465	ELOC_HUMAN	ELOC
P50402	Emerin OS=Homo sapiens GN=EMD PE=1 SV=1 - [EMD_HUMAN]	28.9759	EMD_HUMAN	EMD
Q9NRM1	Enamelin OS=Homo sapiens GN=ENAM PE=1 SV=3 - [ENAM_HUMAN]	128.705	ENAM_HUMAN	ENAM
P0CF75	Endogenous Bornavirus-like nucleoprotein 1 OS=Homo sapiens GN=EBLN1 PE=2 SV=2 - [EBLN1_HUMAN]	40.2874	EBLN1_HUMAN	EBLN1
Q9QC07	Endogenous retrovirus group K member 18 Pol protein OS=Homo sapiens GN=ERVK-18 PE=3 SV=2 - [POK18_HUMAN]	91.8892	POK18_HUMAN	ERVK-18
Q9ULC0	Endomucin OS=Homo sapiens GN=EMCN PE=1 SV=2 - [MUCEN_HUMAN]	27.4353	MUCEN_HUMAN	EMCN
Q9NZ08	Endoplasmic reticulum aminopeptidase 1 OS=Homo sapiens GN=ERAP1 PE=1 SV=3 - [ERAP1_HUMAN]	107.166	ERAP1_HUMAN	ERAP1
Q9UKM7	Endoplasmic reticulum mannosyl-oligosaccharide 1,2-alpha-mannosidase OS=Homo sapiens GN=MAN1B1 PE=1 SV=2 - [MA1B1_HUMAN]	79.5298	MA1B1_HUMAN	MAN1B1
Q7Z2K6	Endoplasmic reticulum metallopeptidase 1 OS=Homo sapiens GN=ERMP1 PE=1 SV=2 - [ERMP1_HUMAN]	100.167	ERMP1_HUMAN	ERMP1
Q969X5	Endoplasmic reticulum-Golgi intermediate compartment protein 1 OS=Homo sapiens GN=ERGIC1 PE=1 SV=1 - [ERGI1_HUMAN]	32.5715	ERGI1_HUMAN	ERGIC1
Q96RQ1	Endoplasmic reticulum-Golgi intermediate compartment protein 2 OS=Homo sapiens GN=ERGIC2 PE=1 SV=2 - [ERGI2_HUMAN]	42.5215	ERGI2_HUMAN	ERGIC2
P14625	Endoplasmin OS=Homo sapiens GN=HSP90B1 PE=1 SV=1 - [ENPL_HUMAN]	92.4113	ENPL_HUMAN	HSP90B1
Q9UPY3	Endoribonuclease Dicer OS=Homo sapiens GN=DICER1 PE=1 SV=3 - [DICER_HUMAN]	218.542	DICER_HUMAN	DICER1
Q96F86	Enhancer of mRNA-decapping protein 3 OS=Homo sapiens GN=EDC3 PE=1 SV=1 - [EDC3_HUMAN]	56.0424	EDC3_HUMAN	EDC3
Q6P2E9	Enhancer of mRNA-decapping protein 4 OS=Homo sapiens GN=EDC4 PE=1 SV=1 - [EDC4_HUMAN]	151.567	EDC4_HUMAN	EDC4
P84090	Enhancer of rudimentary homolog OS=Homo sapiens GN=ERH PE=1 SV=1 - [ERH_HUMAN]	12.251	ERH_HUMAN	ERH
P30084	Enoyl-CoA hydratase, mitochondrial OS=Homo sapiens GN=ECHS1 PE=1 SV=4 - [ECHM_HUMAN]	31.3671	ECHM_HUMAN	ECHS1
Q14244	Ensconsin OS=Homo sapiens GN=MAP7 PE=1 SV=1 - [MAP7_HUMAN]	84.0015	MAP7_HUMAN	MAP7
Q6ZTU2	EP400 N-terminal-like protein OS=Homo sapiens GN=EP400NL PE=2 SV=2 - [E400N_HUMAN]	51.7202	E400N_HUMAN	EP400NL
P29317	Ephrin type-A receptor 2 OS=Homo sapiens GN=EPHA2 PE=1 SV=2 - [EPHA2_HUMAN]	108.197	EPHA2_HUMAN	EPHA2
P00533	Epidermal growth factor receptor OS=Homo sapiens GN=EGFR PE=1 SV=2 - [EGFR_HUMAN]	134.19	EGFR_HUMAN	EGFR
P42566	Epidermal growth factor receptor substrate 15 OS=Homo sapiens GN=EPS15 PE=1 SV=2 - [EPS15_HUMAN]	98.5948	EPS15_HUMAN	EPS15
Q9UBC2	Epidermal growth factor receptor substrate 15-like 1 OS=Homo sapiens GN=EPS15L1 PE=1 SV=1 - [EP15R_HUMAN]	94.197	EP15R_HUMAN	EPS15L1
A0A1B0GTR0	Epididymal protein 13 OS=Homo sapiens GN=EDDM13 PE=3 SV=1 - [EDD13_HUMAN]	18.4424	EDD13_HUMAN	EDDM13
P58107	Epiplakin OS=Homo sapiens GN=EPPK1 PE=1 SV=2 - [EPIPL_HUMAN]	555.279	EPIPL_HUMAN	EPPK1
O43556	Epsilon-sarcoglycan OS=Homo sapiens GN=SGCE PE=1 SV=6 - [SGCE_HUMAN]	49.8191	SGCE_HUMAN	SGCE
Q99808	Equilibrative nucleoside transporter 1 OS=Homo sapiens GN=SLC29A1 PE=1 SV=3 - [S29A1_HUMAN]	50.1864	S29A1_HUMAN	SLC29A1
P24390	ER lumen protein-retaining receptor 1 OS=Homo sapiens GN=KDELR1 PE=1 SV=1 - [ERD21_HUMAN]	24.526	ERD21_HUMAN	KDELR1
O43731	ER lumen protein-retaining receptor 3 OS=Homo sapiens GN=KDELR3 PE=2 SV=1 - [ERD23_HUMAN]	25.0103	ERD23_HUMAN	KDELR3
Q8N766	ER membrane protein complex subunit 1 OS=Homo sapiens GN=EMC1 PE=1 SV=1 - [EMC1_HUMAN]	111.689	EMC1_HUMAN	EMC1
Q9P0I2	ER membrane protein complex subunit 3 OS=Homo sapiens GN=EMC3 PE=1 SV=3 - [EMC3_HUMAN]	29.9324	EMC3_HUMAN	EMC3
Q9BV81	ER membrane protein complex subunit 6 OS=Homo sapiens GN=EMC6 PE=1 SV=1 - [EMC6_HUMAN]	12.0095	EMC6_HUMAN	EMC6
Q96RT1	Erbin OS=Homo sapiens GN=ERBIN PE=1 SV=2 - [ERBIN_HUMAN]	158.2	ERBIN_HUMAN	ERBIN
O75477	Erlin-1 OS=Homo sapiens GN=ERLIN1 PE=1 SV=1 - [ERLN1_HUMAN]	38.9014	ERLN1_HUMAN	ERLIN1
O94905	Erlin-2 OS=Homo sapiens GN=ERLIN2 PE=1 SV=1 - [ERLN2_HUMAN]	37.8155	ERLN2_HUMAN	ERLIN2
P27105	Erythrocyte band 7 integral membrane protein OS=Homo sapiens GN=STOM PE=1 SV=3 - [STOM_HUMAN]	31.7107	STOM_HUMAN	STOM
Q3B7T1	Erythroid differentiation-related factor 1 OS=Homo sapiens GN=EDRF1 PE=1 SV=1 - [EDRF1_HUMAN]	138.44	EDRF1_HUMAN	EDRF1
Q8NBQ5	Estradiol 17-beta-dehydrogenase 11 OS=Homo sapiens GN=HSD17B11 PE=1 SV=3 - [DHB11_HUMAN]	32.9147	DHB11_HUMAN	HSD17B11
Q9C0D9	Ethanolaminephosphotransferase 1 OS=Homo sapiens GN=SELENOI PE=1 SV=3 - [EPT1_HUMAN]	45.2002	EPT1_HUMAN	SELENOI
Q9NTX5	Ethylmalonyl-CoA decarboxylase OS=Homo sapiens GN=ECHDC1 PE=1 SV=2 - [ECHD1_HUMAN]	33.6765	ECHD1_HUMAN	ECHDC1
P28324	ETS domain-containing protein Elk-4 OS=Homo sapiens GN=ELK4 PE=1 SV=3 - [ELK4_HUMAN]	46.8703	ELK4_HUMAN	ELK4
P60842	Eukaryotic initiation factor 4A-I OS=Homo sapiens GN=EIF4A1 PE=1 SV=1 - [IF4A1_HUMAN]	46.1246	IF4A1_HUMAN	EIF4A1
P38919	Eukaryotic initiation factor 4A-III OS=Homo sapiens GN=EIF4A3 PE=1 SV=4 - [IF4A3_HUMAN]	46.8412	IF4A3_HUMAN	EIF4A3
O43324	Eukaryotic translation elongation factor 1 epsilon-1 OS=Homo sapiens GN=EEF1E1 PE=1 SV=1 - [MCA3_HUMAN]	19.7983	MCA3_HUMAN	EEF1E1
P05198	Eukaryotic translation initiation factor 2 subunit 1 OS=Homo sapiens GN=EIF2S1 PE=1 SV=3 - [IF2A_HUMAN]	36.0894	IF2A_HUMAN	EIF2S1
P20042	Eukaryotic translation initiation factor 2 subunit 2 OS=Homo sapiens GN=EIF2S2 PE=1 SV=2 - [IF2B_HUMAN]	38.3644	IF2B_HUMAN	EIF2S2
P41091	Eukaryotic translation initiation factor 2 subunit 3 OS=Homo sapiens GN=EIF2S3 PE=1 SV=3 - [IF2G_HUMAN]	51.0772	IF2G_HUMAN	EIF2S3
Q9BY44	Eukaryotic translation initiation factor 2A OS=Homo sapiens GN=EIF2A PE=1 SV=3 - [EIF2A_HUMAN]	64.9492	EIF2A_HUMAN	EIF2A
Q14152	Eukaryotic translation initiation factor 3 subunit A OS=Homo sapiens GN=EIF3A PE=1 SV=1 - [EIF3A_HUMAN]	166.468	EIF3A_HUMAN	EIF3A
P55884	Eukaryotic translation initiation factor 3 subunit B OS=Homo sapiens GN=EIF3B PE=1 SV=3 - [EIF3B_HUMAN]	92.4238	EIF3B_HUMAN	EIF3B
O15371	Eukaryotic translation initiation factor 3 subunit D OS=Homo sapiens GN=EIF3D PE=1 SV=1 - [EIF3D_HUMAN]	63.9324	EIF3D_HUMAN	EIF3D
P60228	Eukaryotic translation initiation factor 3 subunit E OS=Homo sapiens GN=EIF3E PE=1 SV=1 - [EIF3E_HUMAN]	52.1874	EIF3E_HUMAN	EIF3E
O00303	Eukaryotic translation initiation factor 3 subunit F OS=Homo sapiens GN=EIF3F PE=1 SV=1 - [EIF3F_HUMAN]	37.5402	EIF3F_HUMAN	EIF3F
O75821	Eukaryotic translation initiation factor 3 subunit G OS=Homo sapiens GN=EIF3G PE=1 SV=2 - [EIF3G_HUMAN]	35.5889	EIF3G_HUMAN	EIF3G
O15372	Eukaryotic translation initiation factor 3 subunit H OS=Homo sapiens GN=EIF3H PE=1 SV=1 - [EIF3H_HUMAN]	39.9051	EIF3H_HUMAN	EIF3H
Q13347	Eukaryotic translation initiation factor 3 subunit I OS=Homo sapiens GN=EIF3I PE=1 SV=1 - [EIF3I_HUMAN]	36.4786	EIF3I_HUMAN	EIF3I
O75822	Eukaryotic translation initiation factor 3 subunit J OS=Homo sapiens GN=EIF3J PE=1 SV=2 - [EIF3J_HUMAN]	29.0445	EIF3J_HUMAN	EIF3J
Q9UBQ5	Eukaryotic translation initiation factor 3 subunit K OS=Homo sapiens GN=EIF3K PE=1 SV=1 - [EIF3K_HUMAN]	25.0434	EIF3K_HUMAN	EIF3K
Q9Y262	Eukaryotic translation initiation factor 3 subunit L OS=Homo sapiens GN=EIF3L PE=1 SV=1 - [EIF3L_HUMAN]	66.6844	EIF3L_HUMAN	EIF3L
Q7L2H7	Eukaryotic translation initiation factor 3 subunit M OS=Homo sapiens GN=EIF3M PE=1 SV=1 - [EIF3M_HUMAN]	42.4758	EIF3M_HUMAN	EIF3M
Q04637	Eukaryotic translation initiation factor 4 gamma 1 OS=Homo sapiens GN=EIF4G1 PE=1 SV=4 - [IF4G1_HUMAN]	175.382	IF4G1_HUMAN	EIF4G1
P78344	Eukaryotic translation initiation factor 4 gamma 2 OS=Homo sapiens GN=EIF4G2 PE=1 SV=1 - [IF4G2_HUMAN]	102.297	IF4G2_HUMAN	EIF4G2
P06730	Eukaryotic translation initiation factor 4E OS=Homo sapiens GN=EIF4E PE=1 SV=2 - [IF4E_HUMAN]	25.0815	IF4E_HUMAN	EIF4E
O60573	Eukaryotic translation initiation factor 4E type 2 OS=Homo sapiens GN=EIF4E2 PE=1 SV=1 - [IF4E2_HUMAN]	28.3442	IF4E2_HUMAN	EIF4E2
P63241	Eukaryotic translation initiation factor 5A-1 OS=Homo sapiens GN=EIF5A PE=1 SV=2 - [IF5A1_HUMAN]	16.8214	IF5A1_HUMAN	EIF5A
O60841	Eukaryotic translation initiation factor 5B OS=Homo sapiens GN=EIF5B PE=1 SV=4 - [IF2P_HUMAN]	138.742	IF2P_HUMAN	EIF5B
P56537	Eukaryotic translation initiation factor 6 OS=Homo sapiens GN=EIF6 PE=1 SV=1 - [IF6_HUMAN]	26.5822	IF6_HUMAN	EIF6
Q9BQ95	Evolutionarily conserved signaling intermediate in Toll pathway, mitochondrial OS=Homo sapiens GN=ECSIT PE=1 SV=1 - [ECSIT_HUMAN]	49.1169	ECSIT_HUMAN	ECSIT
P43003	Excitatory amino acid transporter 1 OS=Homo sapiens GN=SLC1A3 PE=1 SV=1 - [EAA1_HUMAN]	59.5337	EAA1_HUMAN	SLC1A3
Q96KP1	Exocyst complex component 2 OS=Homo sapiens GN=EXOC2 PE=1 SV=1 - [EXOC2_HUMAN]	104	EXOC2_HUMAN	EXOC2
Q96A65	Exocyst complex component 4 OS=Homo sapiens GN=EXOC4 PE=1 SV=1 - [EXOC4_HUMAN]	110.429	EXOC4_HUMAN	EXOC4
Q9NVH0	Exonuclease 3'-5' domain-containing protein 2 OS=Homo sapiens GN=EXD2 PE=1 SV=2 - [EXD2_HUMAN]	70.3083	EXD2_HUMAN	EXD2
Q9NPD3	Exosome complex component RRP41 OS=Homo sapiens GN=EXOSC4 PE=1 SV=3 - [EXOS4_HUMAN]	26.3665	EXOS4_HUMAN	EXOSC4
Q96B26	Exosome complex component RRP43 OS=Homo sapiens GN=EXOSC8 PE=1 SV=1 - [EXOS8_HUMAN]	30.0203	EXOS8_HUMAN	EXOSC8
Q01780	Exosome component 10 OS=Homo sapiens GN=EXOSC10 PE=1 SV=2 - [EXOSX_HUMAN]	100.768	EXOSX_HUMAN	EXOSC10
Q9UBQ6	Exostosin-like 2 OS=Homo sapiens GN=EXTL2 PE=1 SV=1 - [EXTL2_HUMAN]	37.4413	EXTL2_HUMAN	EXTL2
O14980	Exportin-1 OS=Homo sapiens GN=XPO1 PE=1 SV=1 - [XPO1_HUMAN]	123.306	XPO1_HUMAN	XPO1
P55060	Exportin-2 OS=Homo sapiens GN=CSE1L PE=1 SV=3 - [XPO2_HUMAN]	110.346	XPO2_HUMAN	CSE1L
Q9C0E2	Exportin-4 OS=Homo sapiens GN=XPO4 PE=1 SV=2 - [XPO4_HUMAN]	130.056	XPO4_HUMAN	XPO4
Q9HAV4	Exportin-5 OS=Homo sapiens GN=XPO5 PE=1 SV=1 - [XPO5_HUMAN]	136.222	XPO5_HUMAN	XPO5
Q96QU8	Exportin-6 OS=Homo sapiens GN=XPO6 PE=1 SV=1 - [XPO6_HUMAN]	128.801	XPO6_HUMAN	XPO6
Q9UIA9	Exportin-7 OS=Homo sapiens GN=XPO7 PE=1 SV=3 - [XPO7_HUMAN]	123.828	XPO7_HUMAN	XPO7
O43592	Exportin-T OS=Homo sapiens GN=XPOT PE=1 SV=2 - [XPOT_HUMAN]	109.893	XPOT_HUMAN	XPOT
A0FGR8	Extended synaptotagmin-2 OS=Homo sapiens GN=ESYT2 PE=1 SV=1 - [ESYT2_HUMAN]	102.294	ESYT2_HUMAN	ESYT2
P15311	Ezrin OS=Homo sapiens GN=EZR PE=1 SV=4 - [EZRI_HUMAN]	69.3697	EZRI_HUMAN	EZR
Q08945	FACT complex subunit SSRP1 OS=Homo sapiens GN=SSRP1 PE=1 SV=1 - [SSRP1_HUMAN]	81.0244	SSRP1_HUMAN	SSRP1
P52907	F-actin-capping protein subunit alpha-1 OS=Homo sapiens GN=CAPZA1 PE=1 SV=3 - [CAZA1_HUMAN]	32.9023	CAZA1_HUMAN	CAPZA1
P47755	F-actin-capping protein subunit alpha-2 OS=Homo sapiens GN=CAPZA2 PE=1 SV=3 - [CAZA2_HUMAN]	32.9286	CAZA2_HUMAN	CAPZA2
P47756	F-actin-capping protein subunit beta OS=Homo sapiens GN=CAPZB PE=1 SV=4 - [CAPZB_HUMAN]	31.3308	CAPZB_HUMAN	CAPZB
Q5VZK9	F-actin-uncapping protein LRRC16A OS=Homo sapiens GN=CARMIL1 PE=1 SV=1 - [CARL1_HUMAN]	151.462	CARL1_HUMAN	CARMIL1
Q96CU9	FAD-dependent oxidoreductase domain-containing protein 1 OS=Homo sapiens GN=FOXRED1 PE=1 SV=2 - [FXRD1_HUMAN]	53.7777	FXRD1_HUMAN	FOXRED1
O15360	Fanconi anemia group A protein OS=Homo sapiens GN=FANCA PE=1 SV=2 - [FANCA_HUMAN]	162.671	FANCA_HUMAN	FANCA
P14324	Farnesyl pyrophosphate synthase OS=Homo sapiens GN=FDPS PE=1 SV=4 - [FPPS_HUMAN]	48.2446	FPPS_HUMAN	FDPS
Q96CS3	FAS-associated factor 2 OS=Homo sapiens GN=FAF2 PE=1 SV=2 - [FAF2_HUMAN]	52.5905	FAF2_HUMAN	FAF2
Q8TES7	Fas-binding factor 1 OS=Homo sapiens GN=FBF1 PE=1 SV=2 - [FBF1_HUMAN]	125.37	FBF1_HUMAN	FBF1
Q16658	Fascin OS=Homo sapiens GN=FSCN1 PE=1 SV=3 - [FSCN1_HUMAN]	54.4961	FSCN1_HUMAN	FSCN1
Q53R41	FAST kinase domain-containing protein 1, mitochondrial OS=Homo sapiens GN=FASTKD1 PE=1 SV=1 - [FAKD1_HUMAN]	97.3477	FAKD1_HUMAN	FASTKD1
Q9NYY8	FAST kinase domain-containing protein 2, mitochondrial OS=Homo sapiens GN=FASTKD2 PE=1 SV=1 - [FAKD2_HUMAN]	81.41	FAKD2_HUMAN	FASTKD2
Q14CZ7	FAST kinase domain-containing protein 3, mitochondrial OS=Homo sapiens GN=FASTKD3 PE=1 SV=2 - [FAKD3_HUMAN]	75.6406	FAKD3_HUMAN	FASTKD3
Q7L8L6	FAST kinase domain-containing protein 5, mitochondrial OS=Homo sapiens GN=FASTKD5 PE=1 SV=1 - [FAKD5_HUMAN]	86.5186	FAKD5_HUMAN	FASTKD5
O60427	Fatty acid desaturase 1 OS=Homo sapiens GN=FADS1 PE=1 SV=3 - [FADS1_HUMAN]	51.9306	FADS1_HUMAN	FADS1
Q9Y5Q0	Fatty acid desaturase 3 OS=Homo sapiens GN=FADS3 PE=2 SV=1 - [FADS3_HUMAN]	51.1122	FADS3_HUMAN	FADS3
P49327	Fatty acid synthase OS=Homo sapiens GN=FASN PE=1 SV=3 - [FAS_HUMAN]	273.254	FAS_HUMAN	FASN
Q01469	Fatty acid-binding protein, epidermal OS=Homo sapiens GN=FABP5 PE=1 SV=3 - [FABP5_HUMAN]	15.1546	FABP5_HUMAN	FABP5
Q8WVX9	Fatty acyl-CoA reductase 1 OS=Homo sapiens GN=FAR1 PE=1 SV=1 - [FACR1_HUMAN]	59.3188	FACR1_HUMAN	FAR1
P51648	Fatty aldehyde dehydrogenase OS=Homo sapiens GN=ALDH3A2 PE=1 SV=1 - [AL3A2_HUMAN]	54.8129	AL3A2_HUMAN	ALDH3A2
O14526	F-BAR domain only protein 1 OS=Homo sapiens GN=FCHO1 PE=1 SV=2 - [FCHO1_HUMAN]	96.8007	FCHO1_HUMAN	FCHO1
Q0JRZ9	F-BAR domain only protein 2 OS=Homo sapiens GN=FCHO2 PE=1 SV=2 - [FCHO2_HUMAN]	88.869	FCHO2_HUMAN	FCHO2
Q6ZVX7	F-box only protein 50 OS=Homo sapiens GN=NCCRP1 PE=1 SV=1 - [FBX50_HUMAN]	30.8279	FBX50_HUMAN	NCCRP1
Q8NEE6	F-box/LRR-repeat protein 13 OS=Homo sapiens GN=FBXL13 PE=2 SV=3 - [FXL13_HUMAN]	83.869	FXL13_HUMAN	FBXL13
Q9UF56	F-box/LRR-repeat protein 17 OS=Homo sapiens GN=FBXL17 PE=2 SV=3 - [FXL17_HUMAN]	75.6457	FXL17_HUMAN	FBXL17
Q9UKT7	F-box/LRR-repeat protein 3 OS=Homo sapiens GN=FBXL3 PE=1 SV=1 - [FBXL3_HUMAN]	48.6757	FBXL3_HUMAN	FBXL3
Q9UJT9	F-box/LRR-repeat protein 7 OS=Homo sapiens GN=FBXL7 PE=2 SV=1 - [FBXL7_HUMAN]	54.5395	FBXL7_HUMAN	FBXL7
Q9BZK7	F-box-like/WD repeat-containing protein TBL1XR1 OS=Homo sapiens GN=TBL1XR1 PE=1 SV=1 - [TBL1R_HUMAN]	55.5601	TBL1R_HUMAN	TBL1XR1
Q9Y5Y0	Feline leukemia virus subgroup C receptor-related protein 1 OS=Homo sapiens GN=FLVCR1 PE=1 SV=1 - [FLVC1_HUMAN]	59.8244	FLVC1_HUMAN	FLVCR1
Q2WGJ9	Fer-1-like protein 6 OS=Homo sapiens GN=FER1L6 PE=2 SV=2 - [FR1L6_HUMAN]	209.176	FR1L6_HUMAN	FER1L6
Q68DX3	FERM and PDZ domain-containing protein 2 OS=Homo sapiens GN=FRMPD2 PE=1 SV=3 - [FRPD2_HUMAN]	144.191	FRPD2_HUMAN	FRMPD2
A2A2Y4	FERM domain-containing protein 3 OS=Homo sapiens GN=FRMD3 PE=2 SV=1 - [FRMD3_HUMAN]	68.728	FRMD3_HUMAN	FRMD3
Q96AC1	Fermitin family homolog 2 OS=Homo sapiens GN=FERMT2 PE=1 SV=1 - [FERM2_HUMAN]	77.8106	FERM2_HUMAN	FERMT2
P22830	Ferrochelatase, mitochondrial OS=Homo sapiens GN=FECH PE=1 SV=2 - [HEMH_HUMAN]	47.8316	HEMH_HUMAN	FECH
Q8TBJ5	Fez family zinc finger protein 2 OS=Homo sapiens GN=FEZF2 PE=2 SV=2 - [FEZF2_HUMAN]	48.7797	FEZF2_HUMAN	FEZF2
Q75N90	Fibrillin-3 OS=Homo sapiens GN=FBN3 PE=2 SV=3 - [FBN3_HUMAN]	300.149	FBN3_HUMAN	FBN3
P21802	Fibroblast growth factor receptor 2 OS=Homo sapiens GN=FGFR2 PE=1 SV=1 - [FGFR2_HUMAN]	91.9658	FGFR2_HUMAN	FGFR2
Q8TAT2	Fibroblast growth factor-binding protein 3 OS=Homo sapiens GN=FGFBP3 PE=1 SV=1 - [FGFP3_HUMAN]	27.5731	FGFP3_HUMAN	FGFBP3
P08F94	Fibrocystin OS=Homo sapiens GN=PKHD1 PE=1 SV=1 - [PKHD1_HUMAN]	446.418	PKHD1_HUMAN	PKHD1
Q86WI1	Fibrocystin-L OS=Homo sapiens GN=PKHD1L1 PE=2 SV=2 - [PKHL1_HUMAN]	465.439	PKHL1_HUMAN	PKHD1L1
Q9BTV5	Fibronectin type III and SPRY domain-containing protein 1 OS=Homo sapiens GN=FSD1 PE=1 SV=1 - [FSD1_HUMAN]	55.7842	FSD1_HUMAN	FSD1
Q9HCM7	Fibrosin-1-like protein OS=Homo sapiens GN=FBRSL1 PE=1 SV=4 - [FBSL_HUMAN]	110.839	FBSL_HUMAN	FBRSL1
Q5CZC0	Fibrous sheath-interacting protein 2 OS=Homo sapiens GN=FSIP2 PE=2 SV=4 - [FSIP2_HUMAN]	780.119	FSIP2_HUMAN	FSIP2
Q53RD9	Fibulin-7 OS=Homo sapiens GN=FBLN7 PE=2 SV=1 - [FBLN7_HUMAN]	47.3447	FBLN7_HUMAN	FBLN7
P20930	Filaggrin OS=Homo sapiens GN=FLG PE=1 SV=3 - [FILA_HUMAN]	434.922	FILA_HUMAN	FLG
Q5D862	Filaggrin-2 OS=Homo sapiens GN=FLG2 PE=1 SV=1 - [FILA2_HUMAN]	247.928	FILA2_HUMAN	FLG2
P21333	Filamin-A OS=Homo sapiens GN=FLNA PE=1 SV=4 - [FLNA_HUMAN]	280.564	FLNA_HUMAN	FLNA
Q7Z7B0	Filamin-A-interacting protein 1 OS=Homo sapiens GN=FILIP1 PE=1 SV=1 - [FLIP1_HUMAN]	138.024	FLIP1_HUMAN	FILIP1
O75369	Filamin-B OS=Homo sapiens GN=FLNB PE=1 SV=2 - [FLNB_HUMAN]	277.99	FLNB_HUMAN	FLNB
Q14315	Filamin-C OS=Homo sapiens GN=FLNC PE=1 SV=3 - [FLNC_HUMAN]	290.841	FLNC_HUMAN	FLNC
Q12934	Filensin OS=Homo sapiens GN=BFSP1 PE=1 SV=3 - [BFSP1_HUMAN]	74.4992	BFSP1_HUMAN	BFSP1
Q5T1M5	FK506-binding protein 15 OS=Homo sapiens GN=FKBP15 PE=1 SV=2 - [FKB15_HUMAN]	133.547	FKB15_HUMAN	FKBP15
O75955	Flotillin-1 OS=Homo sapiens GN=FLOT1 PE=1 SV=3 - [FLOT1_HUMAN]	47.3256	FLOT1_HUMAN	FLOT1
Q14254	Flotillin-2 OS=Homo sapiens GN=FLOT2 PE=1 SV=2 - [FLOT2_HUMAN]	47.0347	FLOT2_HUMAN	FLOT2
Q9P278	Folliculin-interacting protein 2 OS=Homo sapiens GN=FNIP2 PE=1 SV=2 - [FNIP2_HUMAN]	122.038	FNIP2_HUMAN	FNIP2
Q05932	Folylpolyglutamate synthase, mitochondrial OS=Homo sapiens GN=FPGS PE=1 SV=3 - [FOLC_HUMAN]	64.5683	FOLC_HUMAN	FPGS
O43524	Forkhead box protein O3 OS=Homo sapiens GN=FOXO3 PE=1 SV=1 - [FOXO3_HUMAN]	71.2322	FOXO3_HUMAN	FOXO3
Q68DA7	Formin-1 OS=Homo sapiens GN=FMN1 PE=1 SV=3 - [FMN1_HUMAN]	157.48	FMN1_HUMAN	FMN1
O95466	Formin-like protein 1 OS=Homo sapiens GN=FMNL1 PE=1 SV=3 - [FMNL1_HUMAN]	121.777	FMNL1_HUMAN	FMNL1
Q14192	Four and a half LIM domains protein 2 OS=Homo sapiens GN=FHL2 PE=1 SV=3 - [FHL2_HUMAN]	32.1706	FHL2_HUMAN	FHL2
Q13643	Four and a half LIM domains protein 3 OS=Homo sapiens GN=FHL3 PE=1 SV=4 - [FHL3_HUMAN]	31.1706	FHL3_HUMAN	FHL3
P51114	Fragile X mental retardation syndrome-related protein 1 OS=Homo sapiens GN=FXR1 PE=1 SV=3 - [FXR1_HUMAN]	69.6779	FXR1_HUMAN	FXR1
P04075	Fructose-bisphosphate aldolase A OS=Homo sapiens GN=ALDOA PE=1 SV=2 - [ALDOA_HUMAN]	39.3953	ALDOA_HUMAN	ALDOA
P07954	Fumarate hydratase, mitochondrial OS=Homo sapiens GN=FH PE=1 SV=3 - [FUMH_HUMAN]	54.6022	FUMH_HUMAN	FH
P98174	FYVE, RhoGEF and PH domain-containing protein 1 OS=Homo sapiens GN=FGD1 PE=1 SV=2 - [FGD1_HUMAN]	106.494	FGD1_HUMAN	FGD1
Q5T3I0	G patch domain-containing protein 4 OS=Homo sapiens GN=GPATCH4 PE=1 SV=2 - [GPTC4_HUMAN]	50.3508	GPTC4_HUMAN	GPATCH4
P48051	G protein-activated inward rectifier potassium channel 2 OS=Homo sapiens GN=KCNJ6 PE=1 SV=1 - [KCNJ6_HUMAN]	48.4206	KCNJ6_HUMAN	KCNJ6
Q7Z2K8	G protein-regulated inducer of neurite outgrowth 1 OS=Homo sapiens GN=GPRIN1 PE=1 SV=2 - [GRIN1_HUMAN]	102.336	GRIN1_HUMAN	GPRIN1
P51570	Galactokinase OS=Homo sapiens GN=GALK1 PE=1 SV=1 - [GALK1_HUMAN]	42.2456	GALK1_HUMAN	GALK1
Q96RP7	Galactose-3-O-sulfotransferase 4 OS=Homo sapiens GN=GAL3ST4 PE=1 SV=1 - [G3ST4_HUMAN]	54.1322	G3ST4_HUMAN	GAL3ST4
O94766	Galactosylgalactosylxylosylprotein 3-beta-glucuronosyltransferase 3 OS=Homo sapiens GN=B3GAT3 PE=1 SV=2 - [B3GA3_HUMAN]	37.0987	B3GA3_HUMAN	B3GAT3
P09382	Galectin-1 OS=Homo sapiens GN=LGALS1 PE=1 SV=2 - [LEG1_HUMAN]	14.7062	LEG1_HUMAN	LGALS1
Q08380	Galectin-3-binding protein OS=Homo sapiens GN=LGALS3BP PE=1 SV=1 - [LG3BP_HUMAN]	65.2893	LG3BP_HUMAN	LGALS3BP
O00214	Galectin-8 OS=Homo sapiens GN=LGALS8 PE=1 SV=4 - [LEG8_HUMAN]	35.7855	LEG8_HUMAN	LGALS8
Q92820	Gamma-glutamyl hydrolase OS=Homo sapiens GN=GGH PE=1 SV=2 - [GGH_HUMAN]	35.9412	GGH_HUMAN	GGH
O75223	Gamma-glutamylcyclotransferase OS=Homo sapiens GN=GGCT PE=1 SV=1 - [GGCT_HUMAN]	20.9943	GGCT_HUMAN	GGCT
Q6P531	Gamma-glutamyltransferase 6 OS=Homo sapiens GN=GGT6 PE=2 SV=2 - [GGT6_HUMAN]	50.478	GGT6_HUMAN	GGT6
Q8WW43	Gamma-secretase subunit APH-1B OS=Homo sapiens GN=APH1B PE=1 SV=3 - [APH1B_HUMAN]	28.4411	APH1B_HUMAN	APH1B
Q9BSJ2	Gamma-tubulin complex component 2 OS=Homo sapiens GN=TUBGCP2 PE=1 SV=2 - [GCP2_HUMAN]	102.469	GCP2_HUMAN	TUBGCP2
Q96CW5	Gamma-tubulin complex component 3 OS=Homo sapiens GN=TUBGCP3 PE=1 SV=2 - [GCP3_HUMAN]	103.506	GCP3_HUMAN	TUBGCP3
Q9UGJ1	Gamma-tubulin complex component 4 OS=Homo sapiens GN=TUBGCP4 PE=1 SV=1 - [GCP4_HUMAN]	76.0413	GCP4_HUMAN	TUBGCP4
Q96RT7	Gamma-tubulin complex component 6 OS=Homo sapiens GN=TUBGCP6 PE=1 SV=3 - [GCP6_HUMAN]	200.372	GCP6_HUMAN	TUBGCP6
Q99501	GAS2-like protein 1 OS=Homo sapiens GN=GAS2L1 PE=1 SV=2 - [GA2L1_HUMAN]	72.6719	GA2L1_HUMAN	GAS2L1
Q86XJ1	GAS2-like protein 3 OS=Homo sapiens GN=GAS2L3 PE=1 SV=1 - [GA2L3_HUMAN]	75.1671	GA2L3_HUMAN	GAS2L3
Q96QA5	Gasdermin-A OS=Homo sapiens GN=GSDMA PE=1 SV=4 - [GSDMA_HUMAN]	49.3338	GSDMA_HUMAN	GSDMA
Q8WUU5	GATA zinc finger domain-containing protein 1 OS=Homo sapiens GN=GATAD1 PE=1 SV=1 - [GATD1_HUMAN]	28.6725	GATD1_HUMAN	GATAD1
O60547	GDP-mannose 4,6 dehydratase OS=Homo sapiens GN=GMDS PE=1 SV=1 - [GMDS_HUMAN]	41.9233	GMDS_HUMAN	GMDS
P06396	Gelsolin OS=Homo sapiens GN=GSN PE=1 SV=1 - [GELS_HUMAN]	85.6442	GELS_HUMAN	GSN
P57678	Gem-associated protein 4 OS=Homo sapiens GN=GEMIN4 PE=1 SV=2 - [GEMI4_HUMAN]	119.96	GEMI4_HUMAN	GEMIN4
Q8TEQ6	Gem-associated protein 5 OS=Homo sapiens GN=GEMIN5 PE=1 SV=3 - [GEMI5_HUMAN]	168.483	GEMI5_HUMAN	GEMIN5
Q8WXD5	Gem-associated protein 6 OS=Homo sapiens GN=GEMIN6 PE=1 SV=1 - [GEMI6_HUMAN]	18.8123	GEMI6_HUMAN	GEMIN6
Q7Z6J2	General receptor for phosphoinositides 1-associated scaffold protein OS=Homo sapiens GN=GRASP PE=1 SV=1 - [GRASP_HUMAN]	42.5971	GRASP_HUMAN	GRASP
P32780	General transcription factor IIH subunit 1 OS=Homo sapiens GN=GTF2H1 PE=1 SV=1 - [TF2H1_HUMAN]	61.9926	TF2H1_HUMAN	GTF2H1
P78347	General transcription factor II-I OS=Homo sapiens GN=GTF2I PE=1 SV=2 - [GTF2I_HUMAN]	112.346	GTF2I_HUMAN	GTF2I
Q9UHL9	General transcription factor II-I repeat domain-containing protein 1 OS=Homo sapiens GN=GTF2IRD1 PE=1 SV=1 - [GT2D1_HUMAN]	105.991	GT2D1_HUMAN	GTF2IRD1
O60763	General vesicular transport factor p115 OS=Homo sapiens GN=USO1 PE=1 SV=2 - [USO1_HUMAN]	107.828	USO1_HUMAN	USO1
P53611	Geranylgeranyl transferase type-2 subunit beta OS=Homo sapiens GN=RABGGTB PE=1 SV=2 - [PGTB2_HUMAN]	36.9003	PGTB2_HUMAN	RABGGTB
Q92990	Glomulin OS=Homo sapiens GN=GLMN PE=1 SV=2 - [GLMN_HUMAN]	68.1646	GLMN_HUMAN	GLMN
P04150	Glucocorticoid receptor OS=Homo sapiens GN=NR3C1 PE=1 SV=1 - [GCR_HUMAN]	85.6046	GCR_HUMAN	NR3C1
P35557	Glucokinase OS=Homo sapiens GN=GCK PE=1 SV=1 - [HXK4_HUMAN]	52.1576	HXK4_HUMAN	GCK
P11413	Glucose-6-phosphate 1-dehydrogenase OS=Homo sapiens GN=G6PD PE=1 SV=4 - [G6PD_HUMAN]	59.219	G6PD_HUMAN	G6PD
P06744	Glucose-6-phosphate isomerase OS=Homo sapiens GN=GPI PE=1 SV=4 - [G6PI_HUMAN]	63.1072	G6PI_HUMAN	GPI
Q9NWU2	Glucose-induced degradation protein 8 homolog OS=Homo sapiens GN=GID8 PE=1 SV=1 - [GID8_HUMAN]	26.7317	GID8_HUMAN	GID8
P14314	Glucosidase 2 subunit beta OS=Homo sapiens GN=PRKCSH PE=1 SV=2 - [GLU2B_HUMAN]	59.3878	GLU2B_HUMAN	PRKCSH
P00367	Glutamate dehydrogenase 1, mitochondrial OS=Homo sapiens GN=GLUD1 PE=1 SV=2 - [DHE3_HUMAN]	61.3592	DHE3_HUMAN	GLUD1
P42262	Glutamate receptor 2 OS=Homo sapiens GN=GRIA2 PE=1 SV=3 - [GRIA2_HUMAN]	98.7582	GRIA2_HUMAN	GRIA2
O43424	Glutamate receptor ionotropic, delta-2 OS=Homo sapiens GN=GRID2 PE=1 SV=2 - [GRID2_HUMAN]	113.284	GRID2_HUMAN	GRID2
O15399	Glutamate receptor ionotropic, NMDA 2D OS=Homo sapiens GN=GRIN2D PE=1 SV=2 - [NMDE4_HUMAN]	143.661	NMDE4_HUMAN	GRIN2D
Q8TCU5	Glutamate receptor ionotropic, NMDA 3A OS=Homo sapiens GN=GRIN3A PE=1 SV=2 - [NMD3A_HUMAN]	125.385	NMD3A_HUMAN	GRIN3A
P48507	Glutamate--cysteine ligase regulatory subunit OS=Homo sapiens GN=GCLM PE=1 SV=1 - [GSH0_HUMAN]	30.7078	GSH0_HUMAN	GCLM
Q9BQ67	Glutamate-rich WD repeat-containing protein 1 OS=Homo sapiens GN=GRWD1 PE=1 SV=1 - [GRWD1_HUMAN]	49.3882	GRWD1_HUMAN	GRWD1
O94925	Glutaminase kidney isoform, mitochondrial OS=Homo sapiens GN=GLS PE=1 SV=1 - [GLSK_HUMAN]	73.4139	GLSK_HUMAN	GLS
Q2KHR3	Glutamine and serine-rich protein 1 OS=Homo sapiens GN=QSER1 PE=1 SV=3 - [QSER1_HUMAN]	189.856	QSER1_HUMAN	QSER1
Q06210	Glutamine--fructose-6-phosphate aminotransferase [isomerizing] 1 OS=Homo sapiens GN=GFPT1 PE=1 SV=3 - [GFPT1_HUMAN]	78.7563	GFPT1_HUMAN	GFPT1
Q2TAL8	Glutamine-rich protein 1 OS=Homo sapiens GN=QRICH1 PE=1 SV=1 - [QRIC1_HUMAN]	86.3819	QRIC1_HUMAN	QRICH1
Q9H0J4	Glutamine-rich protein 2 OS=Homo sapiens GN=QRICH2 PE=1 SV=1 - [QRIC2_HUMAN]	180.715	QRIC2_HUMAN	QRICH2
P47897	Glutamine--tRNA ligase OS=Homo sapiens GN=QARS PE=1 SV=1 - [SYQ_HUMAN]	87.7429	SYQ_HUMAN	QARS
Q9NXS2	Glutaminyl-peptide cyclotransferase-like protein OS=Homo sapiens GN=QPCTL PE=1 SV=2 - [QPCTL_HUMAN]	42.8971	QPCTL_HUMAN	QPCTL
O76003	Glutaredoxin-3 OS=Homo sapiens GN=GLRX3 PE=1 SV=2 - [GLRX3_HUMAN]	37.4082	GLRX3_HUMAN	GLRX3
Q92947	Glutaryl-CoA dehydrogenase, mitochondrial OS=Homo sapiens GN=GCDH PE=1 SV=1 - [GCDH_HUMAN]	48.0964	GCDH_HUMAN	GCDH
Q9Y2Q3	Glutathione S-transferase kappa 1 OS=Homo sapiens GN=GSTK1 PE=1 SV=3 - [GSTK1_HUMAN]	25.4803	GSTK1_HUMAN	GSTK1
P21266	Glutathione S-transferase Mu 3 OS=Homo sapiens GN=GSTM3 PE=1 SV=3 - [GSTM3_HUMAN]	26.5421	GSTM3_HUMAN	GSTM3
P09211	Glutathione S-transferase P OS=Homo sapiens GN=GSTP1 PE=1 SV=2 - [GSTP1_HUMAN]	23.341	GSTP1_HUMAN	GSTP1
P04406	Glyceraldehyde-3-phosphate dehydrogenase OS=Homo sapiens GN=GAPDH PE=1 SV=3 - [G3P_HUMAN]	36.0304	G3P_HUMAN	GAPDH
Q86UL3	Glycerol-3-phosphate acyltransferase 4 OS=Homo sapiens GN=GPAT4 PE=1 SV=1 - [GPAT4_HUMAN]	52.0372	GPAT4_HUMAN	GPAT4
Q8N335	Glycerol-3-phosphate dehydrogenase 1-like protein OS=Homo sapiens GN=GPD1L PE=1 SV=1 - [GPD1L_HUMAN]	38.3939	GPD1L_HUMAN	GPD1L
P43304	Glycerol-3-phosphate dehydrogenase, mitochondrial OS=Homo sapiens GN=GPD2 PE=1 SV=3 - [GPDM_HUMAN]	80.8016	GPDM_HUMAN	GPD2
Q7L5L3	Glycerophosphodiester phosphodiesterase domain-containing protein 3 OS=Homo sapiens GN=GDPD3 PE=2 SV=3 - [GDPD3_HUMAN]	36.5727	GDPD3_HUMAN	GDPD3
Q6W3E5	Glycerophosphodiester phosphodiesterase domain-containing protein 4 OS=Homo sapiens GN=GDPD4 PE=2 SV=1 - [GDPD4_HUMAN]	71.9491	GDPD4_HUMAN	GDPD4
P41250	Glycine--tRNA ligase OS=Homo sapiens GN=GARS PE=1 SV=3 - [GARS_HUMAN]	83.1126	GARS_HUMAN	GARS
P11216	Glycogen phosphorylase, brain form OS=Homo sapiens GN=PYGB PE=1 SV=5 - [PYGB_HUMAN]	96.6345	PYGB_HUMAN	PYGB
P06737	Glycogen phosphorylase, liver form OS=Homo sapiens GN=PYGL PE=1 SV=4 - [PYGL_HUMAN]	97.087	PYGL_HUMAN	PYGL
O43292	Glycosylphosphatidylinositol anchor attachment 1 protein OS=Homo sapiens GN=GPAA1 PE=1 SV=3 - [GPAA1_HUMAN]	67.58	GPAA1_HUMAN	GPAA1
Q68CQ7	Glycosyltransferase 8 domain-containing protein 1 OS=Homo sapiens GN=GLT8D1 PE=1 SV=2 - [GL8D1_HUMAN]	41.909	GL8D1_HUMAN	GLT8D1
P30419	Glycylpeptide N-tetradecanoyltransferase 1 OS=Homo sapiens GN=NMT1 PE=1 SV=2 - [NMT1_HUMAN]	56.7699	NMT1_HUMAN	NMT1
O75487	Glypican-4 OS=Homo sapiens GN=GPC4 PE=1 SV=4 - [GPC4_HUMAN]	62.3717	GPC4_HUMAN	GPC4
P49915	GMP synthase [glutamine-hydrolyzing] OS=Homo sapiens GN=GMPS PE=1 SV=1 - [GUAA_HUMAN]	76.667	GUAA_HUMAN	GMPS
O00461	Golgi integral membrane protein 4 OS=Homo sapiens GN=GOLIM4 PE=1 SV=1 - [GOLI4_HUMAN]	81.8313	GOLI4_HUMAN	GOLIM4
Q8NBJ4	Golgi membrane protein 1 OS=Homo sapiens GN=GOLM1 PE=1 SV=1 - [GOLM1_HUMAN]	45.3058	GOLM1_HUMAN	GOLM1
B7ZAQ6	Golgi pH regulator A OS=Homo sapiens GN=GPR89A PE=1 SV=2 - [GPHRA_HUMAN]	52.8819	GPHRA_HUMAN	GPR89A
Q7L5D6	Golgi to ER traffic protein 4 homolog OS=Homo sapiens GN=GET4 PE=1 SV=1 - [GET4_HUMAN]	36.481	GET4_HUMAN	GET4
Q08378	Golgin subfamily A member 3 OS=Homo sapiens GN=GOLGA3 PE=1 SV=2 - [GOGA3_HUMAN]	167.252	GOGA3_HUMAN	GOLGA3
Q8N9W4	Golgin subfamily A member 6-like protein 2 OS=Homo sapiens GN=GOLGA6L2 PE=1 SV=2 - [GG6L2_HUMAN]	79.2929	GG6L2_HUMAN	GOLGA6L2
Q9H2G9	Golgin-45 OS=Homo sapiens GN=BLZF1 PE=1 SV=2 - [GO45_HUMAN]	44.8823	GO45_HUMAN	BLZF1
Q92538	Golgi-specific brefeldin A-resistance guanine nucleotide exchange factor 1 OS=Homo sapiens GN=GBF1 PE=1 SV=2 - [GBF1_HUMAN]	206.315	GBF1_HUMAN	GBF1
Q75T13	GPI inositol-deacylase OS=Homo sapiens GN=PGAP1 PE=1 SV=1 - [PGAP1_HUMAN]	105.315	PGAP1_HUMAN	PGAP1
Q96S52	GPI transamidase component PIG-S OS=Homo sapiens GN=PIGS PE=1 SV=3 - [PIGS_HUMAN]	61.6172	PIGS_HUMAN	PIGS
Q969N2	GPI transamidase component PIG-T OS=Homo sapiens GN=PIGT PE=1 SV=1 - [PIGT_HUMAN]	65.6579	PIGT_HUMAN	PIGT
Q92643	GPI-anchor transamidase OS=Homo sapiens GN=PIGK PE=1 SV=2 - [GPI8_HUMAN]	45.2227	GPI8_HUMAN	PIGK
Q9UHW5	GPN-loop GTPase 3 OS=Homo sapiens GN=GPN3 PE=1 SV=2 - [GPN3_HUMAN]	32.7397	GPN3_HUMAN	GPN3
Q96CP6	GRAM domain-containing protein 1A OS=Homo sapiens GN=GRAMD1A PE=1 SV=2 - [GRM1A_HUMAN]	80.6301	GRM1A_HUMAN	GRAMD1A
Q6Y7W6	GRB10-interacting GYF protein 2 OS=Homo sapiens GN=GIGYF2 PE=1 SV=1 - [GGYF2_HUMAN]	149.978	GGYF2_HUMAN	GIGYF2
Q92847	Growth hormone secretagogue receptor type 1 OS=Homo sapiens GN=GHSR PE=1 SV=1 - [GHSR_HUMAN]	41.3016	GHSR_HUMAN	GHSR
Q9H3K2	Growth hormone-inducible transmembrane protein OS=Homo sapiens GN=GHITM PE=1 SV=2 - [GHITM_HUMAN]	37.1806	GHITM_HUMAN	GHITM
O75616	GTPase Era, mitochondrial OS=Homo sapiens GN=ERAL1 PE=1 SV=2 - [ERAL1_HUMAN]	48.3195	ERAL1_HUMAN	ERAL1
Q8NHV1	GTPase IMAP family member 7 OS=Homo sapiens GN=GIMAP7 PE=1 SV=1 - [GIMA7_HUMAN]	34.4867	GIMA7_HUMAN	GIMAP7
Q14C86	GTPase-activating protein and VPS9 domain-containing protein 1 OS=Homo sapiens GN=GAPVD1 PE=1 SV=2 - [GAPD1_HUMAN]	164.877	GAPD1_HUMAN	GAPVD1
P62826	GTP-binding nuclear protein Ran OS=Homo sapiens GN=RAN PE=1 SV=3 - [RAN_HUMAN]	24.4076	RAN_HUMAN	RAN
Q15382	GTP-binding protein Rheb OS=Homo sapiens GN=RHEB PE=1 SV=1 - [RHEB_HUMAN]	20.4845	RHEB_HUMAN	RHEB
Q92963	GTP-binding protein Rit1 OS=Homo sapiens GN=RIT1 PE=1 SV=1 - [RIT1_HUMAN]	25.1288	RIT1_HUMAN	RIT1
Q9NR31	GTP-binding protein SAR1a OS=Homo sapiens GN=SAR1A PE=1 SV=1 - [SAR1A_HUMAN]	22.3525	SAR1A_HUMAN	SAR1A
P04899	Guanine nucleotide-binding protein G(i) subunit alpha-2 OS=Homo sapiens GN=GNAI2 PE=1 SV=3 - [GNAI2_HUMAN]	40.4251	GNAI2_HUMAN	GNAI2
P08754	Guanine nucleotide-binding protein G(k) subunit alpha OS=Homo sapiens GN=GNAI3 PE=1 SV=3 - [GNAI3_HUMAN]	40.5063	GNAI3_HUMAN	GNAI3
Q9BVP2	Guanine nucleotide-binding protein-like 3 OS=Homo sapiens GN=GNL3 PE=1 SV=2 - [GNL3_HUMAN]	61.9545	GNL3_HUMAN	GNL3
P33402	Guanylate cyclase soluble subunit alpha-2 OS=Homo sapiens GN=GUCY1A2 PE=1 SV=1 - [GCYA2_HUMAN]	81.6975	GCYA2_HUMAN	GUCY1A2
Q02108	Guanylate cyclase soluble subunit alpha-3 OS=Homo sapiens GN=GUCY1A3 PE=1 SV=2 - [GCYA3_HUMAN]	77.4023	GCYA3_HUMAN	GUCY1A3
P32456	Guanylate-binding protein 2 OS=Homo sapiens GN=GBP2 PE=1 SV=3 - [GBP2_HUMAN]	67.1664	GBP2_HUMAN	GBP2
P51798	H(+)/Cl(-) exchange transporter 7 OS=Homo sapiens GN=CLCN7 PE=1 SV=2 - [CLCN7_HUMAN]	88.6224	CLCN7_HUMAN	CLCN7
Q9NY12	H/ACA ribonucleoprotein complex subunit 1 OS=Homo sapiens GN=GAR1 PE=1 SV=1 - [GAR1_HUMAN]	22.3342	GAR1_HUMAN	GAR1
Q9BXW7	Haloacid dehalogenase-like hydrolase domain-containing 5 OS=Homo sapiens GN=HDHD5 PE=1 SV=1 - [HDHD5_HUMAN]	46.2918	HDHD5_HUMAN	HDHD5
Q9Y6N9	Harmonin OS=Homo sapiens GN=USH1C PE=1 SV=3 - [USH1C_HUMAN]	62.1722	USH1C_HUMAN	USH1C
Q9NVX0	HAUS augmin-like complex subunit 2 OS=Homo sapiens GN=HAUS2 PE=1 SV=1 - [HAUS2_HUMAN]	26.9161	HAUS2_HUMAN	HAUS2
O00165	HCLS1-associated protein X-1 OS=Homo sapiens GN=HAX1 PE=1 SV=2 - [HAX1_HUMAN]	31.6011	HAX1_HUMAN	HAX1
Q9H583	HEAT repeat-containing protein 1 OS=Homo sapiens GN=HEATR1 PE=1 SV=3 - [HEAT1_HUMAN]	242.215	HEAT1_HUMAN	HEATR1
Q7Z4Q2	HEAT repeat-containing protein 3 OS=Homo sapiens GN=HEATR3 PE=1 SV=2 - [HEAT3_HUMAN]	74.535	HEAT3_HUMAN	HEATR3
Q9P2D3	HEAT repeat-containing protein 5B OS=Homo sapiens GN=HEATR5B PE=1 SV=2 - [HTR5B_HUMAN]	224.159	HTR5B_HUMAN	HEATR5B
Q96MM6	Heat shock 70 kDa protein 12B OS=Homo sapiens GN=HSPA12B PE=1 SV=2 - [HS12B_HUMAN]	75.64	HS12B_HUMAN	HSPA12B
P0DMV8	Heat shock 70 kDa protein 1A OS=Homo sapiens GN=HSPA1A PE=1 SV=1 - [HS71A_HUMAN]	70.009	HS71A_HUMAN	HSPA1A
P34932	Heat shock 70 kDa protein 4 OS=Homo sapiens GN=HSPA4 PE=1 SV=4 - [HSP74_HUMAN]	94.2712	HSP74_HUMAN	HSPA4
P11142	Heat shock cognate 71 kDa protein OS=Homo sapiens GN=HSPA8 PE=1 SV=1 - [HSP7C_HUMAN]	70.8542	HSP7C_HUMAN	HSPA8
Q92598	Heat shock protein 105 kDa OS=Homo sapiens GN=HSPH1 PE=1 SV=1 - [HS105_HUMAN]	96.8037	HS105_HUMAN	HSPH1
Q12931	Heat shock protein 75 kDa, mitochondrial OS=Homo sapiens GN=TRAP1 PE=1 SV=3 - [TRAP1_HUMAN]	80.0597	TRAP1_HUMAN	TRAP1
P04792	Heat shock protein beta-1 OS=Homo sapiens GN=HSPB1 PE=1 SV=2 - [HSPB1_HUMAN]	22.7685	HSPB1_HUMAN	HSPB1
Q9UJY1	Heat shock protein beta-8 OS=Homo sapiens GN=HSPB8 PE=1 SV=1 - [HSPB8_HUMAN]	21.5906	HSPB8_HUMAN	HSPB8
P07900	Heat shock protein HSP 90-alpha OS=Homo sapiens GN=HSP90AA1 PE=1 SV=5 - [HS90A_HUMAN]	84.6067	HS90A_HUMAN	HSP90AA1
P08238	Heat shock protein HSP 90-beta OS=Homo sapiens GN=HSP90AB1 PE=1 SV=4 - [HS90B_HUMAN]	83.2121	HS90B_HUMAN	HSP90AB1
Q15477	Helicase SKI2W OS=Homo sapiens GN=SKIV2L PE=1 SV=3 - [SKIV2_HUMAN]	137.668	SKIV2_HUMAN	SKIV2L
Q14527	Helicase-like transcription factor OS=Homo sapiens GN=HLTF PE=1 SV=2 - [HLTF_HUMAN]	113.857	HLTF_HUMAN	HLTF
Q96RW7	Hemicentin-1 OS=Homo sapiens GN=HMCN1 PE=1 SV=2 - [HMCN1_HUMAN]	613.001	HMCN1_HUMAN	HMCN1
Q8NDA2	Hemicentin-2 OS=Homo sapiens GN=HMCN2 PE=2 SV=3 - [HMCN2_HUMAN]	541.639	HMCN2_HUMAN	HMCN2
P02008	Hemoglobin subunit zeta OS=Homo sapiens GN=HBZ PE=1 SV=2 - [HBAZ_HUMAN]	15.6272	HBAZ_HUMAN	HBZ
Q86YV9	Hermansky-Pudlak syndrome 6 protein OS=Homo sapiens GN=HPS6 PE=1 SV=1 - [HPS6_HUMAN]	82.9228	HPS6_HUMAN	HPS6
Q13151	Heterogeneous nuclear ribonucleoprotein A0 OS=Homo sapiens GN=HNRNPA0 PE=1 SV=1 - [ROA0_HUMAN]	30.8218	ROA0_HUMAN	HNRNPA0
P09651	Heterogeneous nuclear ribonucleoprotein A1 OS=Homo sapiens GN=HNRNPA1 PE=1 SV=5 - [ROA1_HUMAN]	38.7231	ROA1_HUMAN	HNRNPA1
Q32P51	Heterogeneous nuclear ribonucleoprotein A1-like 2 OS=Homo sapiens GN=HNRNPA1L2 PE=2 SV=2 - [RA1L2_HUMAN]	34.2043	RA1L2_HUMAN	HNRNPA1L2
Q14103	Heterogeneous nuclear ribonucleoprotein D0 OS=Homo sapiens GN=HNRNPD PE=1 SV=1 - [HNRPD_HUMAN]	38.4103	HNRPD_HUMAN	HNRNPD
O14979	Heterogeneous nuclear ribonucleoprotein D-like OS=Homo sapiens GN=HNRNPDL PE=1 SV=3 - [HNRDL_HUMAN]	46.4091	HNRDL_HUMAN	HNRNPDL
P52597	Heterogeneous nuclear ribonucleoprotein F OS=Homo sapiens GN=HNRNPF PE=1 SV=3 - [HNRPF_HUMAN]	45.6429	HNRPF_HUMAN	HNRNPF
P31943	Heterogeneous nuclear ribonucleoprotein H OS=Homo sapiens GN=HNRNPH1 PE=1 SV=4 - [HNRH1_HUMAN]	49.1984	HNRH1_HUMAN	HNRNPH1
P31942	Heterogeneous nuclear ribonucleoprotein H3 OS=Homo sapiens GN=HNRNPH3 PE=1 SV=2 - [HNRH3_HUMAN]	36.9031	HNRH3_HUMAN	HNRNPH3
P61978	Heterogeneous nuclear ribonucleoprotein K OS=Homo sapiens GN=HNRNPK PE=1 SV=1 - [HNRPK_HUMAN]	50.9444	HNRPK_HUMAN	HNRNPK
P52272	Heterogeneous nuclear ribonucleoprotein M OS=Homo sapiens GN=HNRNPM PE=1 SV=3 - [HNRPM_HUMAN]	77.4643	HNRPM_HUMAN	HNRNPM
O60506	Heterogeneous nuclear ribonucleoprotein Q OS=Homo sapiens GN=SYNCRIP PE=1 SV=2 - [HNRPQ_HUMAN]	69.5596	HNRPQ_HUMAN	SYNCRIP
Q00839	Heterogeneous nuclear ribonucleoprotein U OS=Homo sapiens GN=HNRNPU PE=1 SV=6 - [HNRPU_HUMAN]	90.528	HNRPU_HUMAN	HNRNPU
P22626	Heterogeneous nuclear ribonucleoproteins A2/B1 OS=Homo sapiens GN=HNRNPA2B1 PE=1 SV=2 - [ROA2_HUMAN]	37.4067	ROA2_HUMAN	HNRNPA2B1
P07910	Heterogeneous nuclear ribonucleoproteins C1/C2 OS=Homo sapiens GN=HNRNPC PE=1 SV=4 - [HNRPC_HUMAN]	33.6495	HNRPC_HUMAN	HNRNPC
P52789	Hexokinase-2 OS=Homo sapiens GN=HK2 PE=1 SV=2 - [HXK2_HUMAN]	102.313	HXK2_HUMAN	HK2
Q9Y241	HIG1 domain family member 1A, mitochondrial OS=Homo sapiens GN=HIGD1A PE=1 SV=1 - [HIG1A_HUMAN]	10.1362	HIG1A_HUMAN	HIGD1A
P26583	High mobility group protein B2 OS=Homo sapiens GN=HMGB2 PE=1 SV=2 - [HMGB2_HUMAN]	24.0187	HMGB2_HUMAN	HMGB2
P49773	Histidine triad nucleotide-binding protein 1 OS=Homo sapiens GN=HINT1 PE=1 SV=2 - [HINT1_HUMAN]	13.7931	HINT1_HUMAN	HINT1
O14929	Histone acetyltransferase type B catalytic subunit OS=Homo sapiens GN=HAT1 PE=1 SV=1 - [HAT1_HUMAN]	49.4808	HAT1_HUMAN	HAT1
Q13547	Histone deacetylase 1 OS=Homo sapiens GN=HDAC1 PE=1 SV=1 - [HDAC1_HUMAN]	55.0677	HDAC1_HUMAN	HDAC1
Q92769	Histone deacetylase 2 OS=Homo sapiens GN=HDAC2 PE=1 SV=2 - [HDAC2_HUMAN]	55.3288	HDAC2_HUMAN	HDAC2
O14607	Histone demethylase UTY OS=Homo sapiens GN=UTY PE=1 SV=2 - [UTY_HUMAN]	149.453	UTY_HUMAN	UTY
P16401	Histone H1.5 OS=Homo sapiens GN=HIST1H1B PE=1 SV=3 - [H15_HUMAN]	22.5665	H15_HUMAN	HIST1H1B
Q8IZA3	Histone H1oo OS=Homo sapiens GN=H1FOO PE=2 SV=1 - [H1FOO_HUMAN]	35.7918	H1FOO_HUMAN	H1FOO
Q92522	Histone H1x OS=Homo sapiens GN=H1FX PE=1 SV=1 - [H1X_HUMAN]	22.4735	H1X_HUMAN	H1FX
P62805	Histone H4 OS=Homo sapiens GN=HIST1H4A PE=1 SV=2 - [H4_HUMAN]	11.3604	H4_HUMAN	HIST1H4A
Q86X55	Histone-arginine methyltransferase CARM1 OS=Homo sapiens GN=CARM1 PE=1 SV=3 - [CARM1_HUMAN]	65.8114	CARM1_HUMAN	CARM1
Q09028	Histone-binding protein RBBP4 OS=Homo sapiens GN=RBBP4 PE=1 SV=3 - [RBBP4_HUMAN]	47.6261	RBBP4_HUMAN	RBBP4
Q16576	Histone-binding protein RBBP7 OS=Homo sapiens GN=RBBP7 PE=1 SV=1 - [RBBP7_HUMAN]	47.7902	RBBP7_HUMAN	RBBP7
Q03164	Histone-lysine N-methyltransferase 2A OS=Homo sapiens GN=KMT2A PE=1 SV=5 - [KMT2A_HUMAN]	431.497	KMT2A_HUMAN	KMT2A
O14686	Histone-lysine N-methyltransferase 2D OS=Homo sapiens GN=KMT2D PE=1 SV=2 - [KMT2D_HUMAN]	593.017	KMT2D_HUMAN	KMT2D
Q9BZ95	Histone-lysine N-methyltransferase NSD3 OS=Homo sapiens GN=NSD3 PE=1 SV=1 - [NSD3_HUMAN]	161.509	NSD3_HUMAN	NSD3
Q53H47	Histone-lysine N-methyltransferase SETMAR OS=Homo sapiens GN=SETMAR PE=1 SV=2 - [SETMR_HUMAN]	77.9838	SETMR_HUMAN	SETMAR
Q9H7B4	Histone-lysine N-methyltransferase SMYD3 OS=Homo sapiens GN=SMYD3 PE=1 SV=4 - [SMYD3_HUMAN]	49.0646	SMYD3_HUMAN	SMYD3
Q96L73	Histone-lysine N-methyltransferase, H3 lysine-36 and H4 lysine-20 specific OS=Homo sapiens GN=NSD1 PE=1 SV=1 - [NSD1_HUMAN]	296.464	NSD1_HUMAN	NSD1
P01891	HLA class I histocompatibility antigen, A-68 alpha chain OS=Homo sapiens GN=HLA-A PE=1 SV=4 - [1A68_HUMAN]	40.8831	1A68_HUMAN	HLA-A
P10321	HLA class I histocompatibility antigen, Cw-7 alpha chain OS=Homo sapiens GN=HLA-C PE=1 SV=3 - [1C07_HUMAN]	40.6229	1C07_HUMAN	HLA-C
Q12766	HMG domain-containing protein 3 OS=Homo sapiens GN=HMGXB3 PE=2 SV=2 - [HMGX3_HUMAN]	168.228	HMGX3_HUMAN	HMGXB3
P39880	Homeobox protein cut-like 1 OS=Homo sapiens GN=CUX1 PE=1 SV=3 - [CUX1_HUMAN]	164.087	CUX1_HUMAN	CUX1
P31260	Homeobox protein Hox-A10 OS=Homo sapiens GN=HOXA10 PE=1 SV=3 - [HXA10_HUMAN]	42.3877	HXA10_HUMAN	HOXA10
P35452	Homeobox protein Hox-D12 OS=Homo sapiens GN=HOXD12 PE=1 SV=3 - [HXD12_HUMAN]	29.013	HXD12_HUMAN	HOXD12
P32243	Homeobox protein OTX2 OS=Homo sapiens GN=OTX2 PE=1 SV=1 - [OTX2_HUMAN]	31.6164	OTX2_HUMAN	OTX2
Q8NE63	Homeodomain-interacting protein kinase 4 OS=Homo sapiens GN=HIPK4 PE=1 SV=1 - [HIPK4_HUMAN]	69.381	HIPK4_HUMAN	HIPK4
Q9NSB8	Homer protein homolog 2 OS=Homo sapiens GN=HOMER2 PE=1 SV=1 - [HOME2_HUMAN]	40.6026	HOME2_HUMAN	HOMER2
Q86YZ3	Hornerin OS=Homo sapiens GN=HRNR PE=1 SV=2 - [HORN_HUMAN]	282.228	HORN_HUMAN	HRNR
Q16543	Hsp90 co-chaperone Cdc37 OS=Homo sapiens GN=CDC37 PE=1 SV=1 - [CDC37_HUMAN]	44.44	CDC37_HUMAN	CDC37
O00291	Huntingtin-interacting protein 1 OS=Homo sapiens GN=HIP1 PE=1 SV=5 - [HIP1_HUMAN]	116.148	HIP1_HUMAN	HIP1
O75146	Huntingtin-interacting protein 1-related protein OS=Homo sapiens GN=HIP1R PE=1 SV=2 - [HIP1R_HUMAN]	119.315	HIP1R_HUMAN	HIP1R
Q4G0P3	Hydrocephalus-inducing protein homolog OS=Homo sapiens GN=HYDIN PE=1 SV=3 - [HYDIN_HUMAN]	575.528	HYDIN_HUMAN	HYDIN
Q16836	Hydroxyacyl-coenzyme A dehydrogenase, mitochondrial OS=Homo sapiens GN=HADH PE=1 SV=3 - [HCDH_HUMAN]	34.2719	HCDH_HUMAN	HADH
P86397	Hydroxyacyl-thioester dehydratase type 2, mitochondrial OS=Homo sapiens GN=HTD2 PE=1 SV=1 - [HTD2_HUMAN]	18.5469	HTD2_HUMAN	HTD2
P35914	Hydroxymethylglutaryl-CoA lyase, mitochondrial OS=Homo sapiens GN=HMGCL PE=1 SV=2 - [HMGCL_HUMAN]	34.3378	HMGCL_HUMAN	HMGCL
Q01581	Hydroxymethylglutaryl-CoA synthase, cytoplasmic OS=Homo sapiens GN=HMGCS1 PE=1 SV=2 - [HMCS1_HUMAN]	57.2574	HMCS1_HUMAN	HMGCS1
Q6YN16	Hydroxysteroid dehydrogenase-like protein 2 OS=Homo sapiens GN=HSDL2 PE=1 SV=1 - [HSDL2_HUMAN]	45.3655	HSDL2_HUMAN	HSDL2
P00492	Hypoxanthine-guanine phosphoribosyltransferase OS=Homo sapiens GN=HPRT1 PE=1 SV=2 - [HPRT_HUMAN]	24.5636	HPRT_HUMAN	HPRT1
Q9H665	IGF-like family receptor 1 OS=Homo sapiens GN=IGFLR1 PE=1 SV=1 - [IGFR1_HUMAN]	37.8702	IGFR1_HUMAN	IGFLR1
P01876	Immunoglobulin heavy constant alpha 1 OS=Homo sapiens GN=IGHA1 PE=1 SV=2 - [IGHA1_HUMAN]	37.6306	IGHA1_HUMAN	IGHA1
P01880	Immunoglobulin heavy constant delta OS=Homo sapiens GN=IGHD PE=1 SV=3 - [IGHD_HUMAN]	42.3263	IGHD_HUMAN	IGHD
P01859	Immunoglobulin heavy constant gamma 2 OS=Homo sapiens GN=IGHG2 PE=1 SV=2 - [IGHG2_HUMAN]	35.8778	IGHG2_HUMAN	IGHG2
A0A0B4J1V2	Immunoglobulin heavy variable 2-26 OS=Homo sapiens GN=IGHV2-26 PE=3 SV=1 - [HV226_HUMAN]	13.1737	HV226_HUMAN	IGHV2-26
P01766	Immunoglobulin heavy variable 3-13 OS=Homo sapiens GN=IGHV3-13 PE=1 SV=2 - [HV313_HUMAN]	12.4982	HV313_HUMAN	IGHV3-13
A0A087WSY6	Immunoglobulin kappa variable 3D-15 OS=Homo sapiens GN=IGKV3D-15 PE=3 SV=6 - [KVD15_HUMAN]	12.5263	KVD15_HUMAN	IGKV3D-15
Q93033	Immunoglobulin superfamily member 2 OS=Homo sapiens GN=CD101 PE=1 SV=2 - [IGSF2_HUMAN]	115.036	IGSF2_HUMAN	CD101
O75054	Immunoglobulin superfamily member 3 OS=Homo sapiens GN=IGSF3 PE=2 SV=3 - [IGSF3_HUMAN]	135.112	IGSF3_HUMAN	IGSF3
P52292	Importin subunit alpha-1 OS=Homo sapiens GN=KPNA2 PE=1 SV=1 - [IMA1_HUMAN]	57.8259	IMA1_HUMAN	KPNA2
Q14974	Importin subunit beta-1 OS=Homo sapiens GN=KPNB1 PE=1 SV=2 - [IMB1_HUMAN]	97.108	IMB1_HUMAN	KPNB1
Q9UI26	Importin-11 OS=Homo sapiens GN=IPO11 PE=1 SV=1 - [IPO11_HUMAN]	112.463	IPO11_HUMAN	IPO11
Q8TEX9	Importin-4 OS=Homo sapiens GN=IPO4 PE=1 SV=2 - [IPO4_HUMAN]	118.64	IPO4_HUMAN	IPO4
O00410	Importin-5 OS=Homo sapiens GN=IPO5 PE=1 SV=4 - [IPO5_HUMAN]	123.55	IPO5_HUMAN	IPO5
O95373	Importin-7 OS=Homo sapiens GN=IPO7 PE=1 SV=1 - [IPO7_HUMAN]	119.44	IPO7_HUMAN	IPO7
O15397	Importin-8 OS=Homo sapiens GN=IPO8 PE=1 SV=2 - [IPO8_HUMAN]	119.861	IPO8_HUMAN	IPO8
Q96P70	Importin-9 OS=Homo sapiens GN=IPO9 PE=1 SV=3 - [IPO9_HUMAN]	115.889	IPO9_HUMAN	IPO9
Q3SXM5	Inactive hydroxysteroid dehydrogenase-like protein 1 OS=Homo sapiens GN=HSDL1 PE=1 SV=3 - [HSDL1_HUMAN]	36.9781	HSDL1_HUMAN	HSDL1
P0C7H9	Inactive ubiquitin carboxyl-terminal hydrolase 17-like protein 7 OS=Homo sapiens GN=USP17L7 PE=3 SV=1 - [U17L7_HUMAN]	59.7128	U17L7_HUMAN	USP17L7
Q9P2D0	Inhibitor of Bruton tyrosine kinase OS=Homo sapiens GN=IBTK PE=1 SV=3 - [IBTK_HUMAN]	150.432	IBTK_HUMAN	IBTK
O15111	Inhibitor of nuclear factor kappa-B kinase subunit alpha OS=Homo sapiens GN=CHUK PE=1 SV=2 - [IKKA_HUMAN]	84.585	IKKA_HUMAN	CHUK
Q15181	Inorganic pyrophosphatase OS=Homo sapiens GN=PPA1 PE=1 SV=2 - [IPYR_HUMAN]	32.6392	IPYR_HUMAN	PPA1
Q9BY32	Inosine triphosphate pyrophosphatase OS=Homo sapiens GN=ITPA PE=1 SV=2 - [ITPA_HUMAN]	21.4319	ITPA_HUMAN	ITPA
P20839	Inosine-5'-monophosphate dehydrogenase 1 OS=Homo sapiens GN=IMPDH1 PE=1 SV=2 - [IMDH1_HUMAN]	55.3705	IMDH1_HUMAN	IMPDH1
P12268	Inosine-5'-monophosphate dehydrogenase 2 OS=Homo sapiens GN=IMPDH2 PE=1 SV=2 - [IMDH2_HUMAN]	55.7696	IMDH2_HUMAN	IMPDH2
Q3MIP1	Inositol 1,4,5-trisphosphate receptor-interacting protein-like 2 OS=Homo sapiens GN=ITPRIPL2 PE=1 SV=1 - [IPIL2_HUMAN]	58.4092	IPIL2_HUMAN	ITPRIPL2
O43314	Inositol hexakisphosphate and diphosphoinositol-pentakisphosphate kinase 2 OS=Homo sapiens GN=PPIP5K2 PE=1 SV=3 - [VIP2_HUMAN]	140.318	VIP2_HUMAN	PPIP5K2
O14732	Inositol monophosphatase 2 OS=Homo sapiens GN=IMPA2 PE=1 SV=1 - [IMPA2_HUMAN]	31.3011	IMPA2_HUMAN	IMPA2
Q13572	Inositol-tetrakisphosphate 1-kinase OS=Homo sapiens GN=ITPK1 PE=1 SV=2 - [ITPK1_HUMAN]	45.5921	ITPK1_HUMAN	ITPK1
Q9NZI8	Insulin-like growth factor 2 mRNA-binding protein 1 OS=Homo sapiens GN=IGF2BP1 PE=1 SV=2 - [IF2B1_HUMAN]	63.4412	IF2B1_HUMAN	IGF2BP1
O00425	Insulin-like growth factor 2 mRNA-binding protein 3 OS=Homo sapiens GN=IGF2BP3 PE=1 SV=2 - [IF2B3_HUMAN]	63.6656	IF2B3_HUMAN	IGF2BP3
O60478	Integral membrane protein GPR137B OS=Homo sapiens GN=GPR137B PE=2 SV=1 - [G137B_HUMAN]	45.5696	G137B_HUMAN	GPR137B
Q86V85	Integral membrane protein GPR180 OS=Homo sapiens GN=GPR180 PE=2 SV=1 - [GP180_HUMAN]	49.3631	GP180_HUMAN	GPR180
Q96CB8	Integrator complex subunit 12 OS=Homo sapiens GN=INTS12 PE=1 SV=1 - [INT12_HUMAN]	48.7771	INT12_HUMAN	INTS12
P13612	Integrin alpha-4 OS=Homo sapiens GN=ITGA4 PE=1 SV=3 - [ITA4_HUMAN]	114.827	ITA4_HUMAN	ITGA4
P08648	Integrin alpha-5 OS=Homo sapiens GN=ITGA5 PE=1 SV=2 - [ITA5_HUMAN]	114.465	ITA5_HUMAN	ITGA5
P53708	Integrin alpha-8 OS=Homo sapiens GN=ITGA8 PE=1 SV=3 - [ITA8_HUMAN]	117.399	ITA8_HUMAN	ITGA8
P05556	Integrin beta-1 OS=Homo sapiens GN=ITGB1 PE=1 SV=2 - [ITB1_HUMAN]	88.357	ITB1_HUMAN	ITGB1
P26012	Integrin beta-8 OS=Homo sapiens GN=ITGB8 PE=2 SV=1 - [ITB8_HUMAN]	85.5754	ITB8_HUMAN	ITGB8
Q13418	Integrin-linked protein kinase OS=Homo sapiens GN=ILK PE=1 SV=2 - [ILK_HUMAN]	51.3859	ILK_HUMAN	ILK
Q06033	Inter-alpha-trypsin inhibitor heavy chain H3 OS=Homo sapiens GN=ITIH3 PE=1 SV=2 - [ITIH3_HUMAN]	99.7865	ITIH3_HUMAN	ITIH3
Q8IU81	Interferon regulatory factor 2-binding protein 1 OS=Homo sapiens GN=IRF2BP1 PE=1 SV=1 - [I2BP1_HUMAN]	61.649	I2BP1_HUMAN	IRF2BP1
P09914	Interferon-induced protein with tetratricopeptide repeats 1 OS=Homo sapiens GN=IFIT1 PE=1 SV=2 - [IFIT1_HUMAN]	55.3252	IFIT1_HUMAN	IFIT1
Q01628	Interferon-induced transmembrane protein 3 OS=Homo sapiens GN=IFITM3 PE=1 SV=2 - [IFM3_HUMAN]	14.6225	IFM3_HUMAN	IFITM3
P19525	Interferon-induced, double-stranded RNA-activated protein kinase OS=Homo sapiens GN=EIF2AK2 PE=1 SV=2 - [E2AK2_HUMAN]	62.0556	E2AK2_HUMAN	EIF2AK2
Q12905	Interleukin enhancer-binding factor 2 OS=Homo sapiens GN=ILF2 PE=1 SV=2 - [ILF2_HUMAN]	43.0352	ILF2_HUMAN	ILF2
Q12906	Interleukin enhancer-binding factor 3 OS=Homo sapiens GN=ILF3 PE=1 SV=3 - [ILF3_HUMAN]	95.2791	ILF3_HUMAN	ILF3
Q8WWZ1	Interleukin-1 family member 10 OS=Homo sapiens GN=IL1F10 PE=1 SV=1 - [IL1FA_HUMAN]	16.9323	IL1FA_HUMAN	IL1F10
Q9NPH3	Interleukin-1 receptor accessory protein OS=Homo sapiens GN=IL1RAP PE=1 SV=2 - [IL1AP_HUMAN]	65.3767	IL1AP_HUMAN	IL1RAP
P18510	Interleukin-1 receptor antagonist protein OS=Homo sapiens GN=IL1RN PE=1 SV=1 - [IL1RA_HUMAN]	20.042	IL1RA_HUMAN	IL1RN
Q13651	Interleukin-10 receptor subunit alpha OS=Homo sapiens GN=IL10RA PE=1 SV=2 - [I10R1_HUMAN]	62.9634	I10R1_HUMAN	IL10RA
Q13261	Interleukin-15 receptor subunit alpha OS=Homo sapiens GN=IL15RA PE=1 SV=1 - [I15RA_HUMAN]	28.2152	I15RA_HUMAN	IL15RA
Q6UXL0	Interleukin-20 receptor subunit beta OS=Homo sapiens GN=IL20RB PE=1 SV=1 - [I20RB_HUMAN]	35.0527	I20RB_HUMAN	IL20RB
Q15811	Intersectin-1 OS=Homo sapiens GN=ITSN1 PE=1 SV=3 - [ITSN1_HUMAN]	195.3	ITSN1_HUMAN	ITSN1
O60306	Intron-binding protein aquarius OS=Homo sapiens GN=AQR PE=1 SV=4 - [AQR_HUMAN]	171.186	AQR_HUMAN	AQR
Q27J81	Inverted formin-2 OS=Homo sapiens GN=INF2 PE=1 SV=2 - [INF2_HUMAN]	135.54	INF2_HUMAN	INF2
Q8N2Y8	Iporin OS=Homo sapiens GN=RUSC2 PE=1 SV=3 - [RUSC2_HUMAN]	161.125	RUSC2_HUMAN	RUSC2
P48200	Iron-responsive element-binding protein 2 OS=Homo sapiens GN=IREB2 PE=1 SV=3 - [IREB2_HUMAN]	104.978	IREB2_HUMAN	IREB2
Q8NDH6	Islet cell autoantigen 1-like protein OS=Homo sapiens GN=ICA1L PE=1 SV=1 - [ICA1L_HUMAN]	54.3726	ICA1L_HUMAN	ICA1L
Q96CN7	Isochorismatase domain-containing protein 1 OS=Homo sapiens GN=ISOC1 PE=1 SV=3 - [ISOC1_HUMAN]	32.2161	ISOC1_HUMAN	ISOC1
P50213	Isocitrate dehydrogenase [NAD] subunit alpha, mitochondrial OS=Homo sapiens GN=IDH3A PE=1 SV=1 - [IDH3A_HUMAN]	39.5661	IDH3A_HUMAN	IDH3A
O43837	Isocitrate dehydrogenase [NAD] subunit beta, mitochondrial OS=Homo sapiens GN=IDH3B PE=1 SV=2 - [IDH3B_HUMAN]	42.1566	IDH3B_HUMAN	IDH3B
P51553	Isocitrate dehydrogenase [NAD] subunit gamma, mitochondrial OS=Homo sapiens GN=IDH3G PE=1 SV=1 - [IDH3G_HUMAN]	42.7671	IDH3G_HUMAN	IDH3G
O75874	Isocitrate dehydrogenase [NADP] cytoplasmic OS=Homo sapiens GN=IDH1 PE=1 SV=2 - [IDHC_HUMAN]	46.6295	IDHC_HUMAN	IDH1
P48735	Isocitrate dehydrogenase [NADP], mitochondrial OS=Homo sapiens GN=IDH2 PE=1 SV=2 - [IDHP_HUMAN]	50.8769	IDHP_HUMAN	IDH2
P41252	Isoleucine--tRNA ligase, cytoplasmic OS=Homo sapiens GN=IARS PE=1 SV=2 - [SYIC_HUMAN]	144.406	SYIC_HUMAN	IARS
Q9NSE4	Isoleucine--tRNA ligase, mitochondrial OS=Homo sapiens GN=IARS2 PE=1 SV=2 - [SYIM_HUMAN]	113.719	SYIM_HUMAN	IARS2
P26440	Isovaleryl-CoA dehydrogenase, mitochondrial OS=Homo sapiens GN=IVD PE=1 SV=1 - [IVD_HUMAN]	46.2896	IVD_HUMAN	IVD
P53990	IST1 homolog OS=Homo sapiens GN=IST1 PE=1 SV=1 - [IST1_HUMAN]	39.7255	IST1_HUMAN	IST1
Q5VZ66	Janus kinase and microtubule-interacting protein 3 OS=Homo sapiens GN=JAKMIP3 PE=2 SV=2 - [JKIP3_HUMAN]	98.4687	JKIP3_HUMAN	JAKMIP3
P14923	Junction plakoglobin OS=Homo sapiens GN=JUP PE=1 SV=3 - [PLAK_HUMAN]	81.6927	PLAK_HUMAN	JUP
Q9P0G3	Kallikrein-14 OS=Homo sapiens GN=KLK14 PE=1 SV=2 - [KLK14_HUMAN]	29.1028	KLK14_HUMAN	KLK14
Q8IYT4	Katanin p60 ATPase-containing subunit A-like 2 OS=Homo sapiens GN=KATNAL2 PE=1 SV=3 - [KATL2_HUMAN]	61.2145	KATL2_HUMAN	KATNAL2
Q6PID8	Kelch domain-containing protein 10 OS=Homo sapiens GN=KLHDC10 PE=1 SV=1 - [KLD10_HUMAN]	49.0669	KLD10_HUMAN	KLHDC10
Q5VTJ3	Kelch domain-containing protein 7A OS=Homo sapiens GN=KLHDC7A PE=1 SV=5 - [KLD7A_HUMAN]	84.4262	KLD7A_HUMAN	KLHDC7A
Q9NVR0	Kelch-like protein 11 OS=Homo sapiens GN=KLHL11 PE=1 SV=1 - [KLH11_HUMAN]	80.0966	KLH11_HUMAN	KLHL11
Q9UJP4	Kelch-like protein 21 OS=Homo sapiens GN=KLHL21 PE=1 SV=4 - [KLH21_HUMAN]	66.575	KLH21_HUMAN	KLHL21
Q2TBA0	Kelch-like protein 40 OS=Homo sapiens GN=KLHL40 PE=1 SV=2 - [KLH40_HUMAN]	69.213	KLH40_HUMAN	KLHL40
P13645	Keratin, type I cytoskeletal 10 OS=Homo sapiens GN=KRT10 PE=1 SV=6 - [K1C10_HUMAN]	58.7917	K1C10_HUMAN	KRT10
P13646	Keratin, type I cytoskeletal 13 OS=Homo sapiens GN=KRT13 PE=1 SV=4 - [K1C13_HUMAN]	49.5574	K1C13_HUMAN	KRT13
P02533	Keratin, type I cytoskeletal 14 OS=Homo sapiens GN=KRT14 PE=1 SV=4 - [K1C14_HUMAN]	51.5294	K1C14_HUMAN	KRT14
P19012	Keratin, type I cytoskeletal 15 OS=Homo sapiens GN=KRT15 PE=1 SV=3 - [K1C15_HUMAN]	49.1811	K1C15_HUMAN	KRT15
P08779	Keratin, type I cytoskeletal 16 OS=Homo sapiens GN=KRT16 PE=1 SV=4 - [K1C16_HUMAN]	51.2362	K1C16_HUMAN	KRT16
Q04695	Keratin, type I cytoskeletal 17 OS=Homo sapiens GN=KRT17 PE=1 SV=2 - [K1C17_HUMAN]	48.076	K1C17_HUMAN	KRT17
P05783	Keratin, type I cytoskeletal 18 OS=Homo sapiens GN=KRT18 PE=1 SV=2 - [K1C18_HUMAN]	48.0285	K1C18_HUMAN	KRT18
Q9C075	Keratin, type I cytoskeletal 23 OS=Homo sapiens GN=KRT23 PE=1 SV=2 - [K1C23_HUMAN]	48.1012	K1C23_HUMAN	KRT23
P35527	Keratin, type I cytoskeletal 9 OS=Homo sapiens GN=KRT9 PE=1 SV=3 - [K1C9_HUMAN]	62.0268	K1C9_HUMAN	KRT9
Q9NSB2	Keratin, type II cuticular Hb4 OS=Homo sapiens GN=KRT84 PE=2 SV=2 - [KRT84_HUMAN]	64.8015	KRT84_HUMAN	KRT84
O43790	Keratin, type II cuticular Hb6 OS=Homo sapiens GN=KRT86 PE=1 SV=1 - [KRT86_HUMAN]	53.4663	KRT86_HUMAN	KRT86
P04264	Keratin, type II cytoskeletal 1 OS=Homo sapiens GN=KRT1 PE=1 SV=6 - [K2C1_HUMAN]	65.999	K2C1_HUMAN	KRT1
Q7Z794	Keratin, type II cytoskeletal 1b OS=Homo sapiens GN=KRT77 PE=2 SV=3 - [K2C1B_HUMAN]	61.8635	K2C1B_HUMAN	KRT77
P35908	Keratin, type II cytoskeletal 2 epidermal OS=Homo sapiens GN=KRT2 PE=1 SV=2 - [K22E_HUMAN]	65.3932	K22E_HUMAN	KRT2
P19013	Keratin, type II cytoskeletal 4 OS=Homo sapiens GN=KRT4 PE=1 SV=4 - [K2C4_HUMAN]	57.2498	K2C4_HUMAN	KRT4
P13647	Keratin, type II cytoskeletal 5 OS=Homo sapiens GN=KRT5 PE=1 SV=3 - [K2C5_HUMAN]	62.34	K2C5_HUMAN	KRT5
P02538	Keratin, type II cytoskeletal 6A OS=Homo sapiens GN=KRT6A PE=1 SV=3 - [K2C6A_HUMAN]	60.0083	K2C6A_HUMAN	KRT6A
P04259	Keratin, type II cytoskeletal 6B OS=Homo sapiens GN=KRT6B PE=1 SV=5 - [K2C6B_HUMAN]	60.0303	K2C6B_HUMAN	KRT6B
P48668	Keratin, type II cytoskeletal 6C OS=Homo sapiens GN=KRT6C PE=1 SV=3 - [K2C6C_HUMAN]	59.9883	K2C6C_HUMAN	KRT6C
P08729	Keratin, type II cytoskeletal 7 OS=Homo sapiens GN=KRT7 PE=1 SV=5 - [K2C7_HUMAN]	51.3543	K2C7_HUMAN	KRT7
Q14CN4	Keratin, type II cytoskeletal 72 OS=Homo sapiens GN=KRT72 PE=1 SV=2 - [K2C72_HUMAN]	55.8424	K2C72_HUMAN	KRT72
Q86Y46	Keratin, type II cytoskeletal 73 OS=Homo sapiens GN=KRT73 PE=1 SV=1 - [K2C73_HUMAN]	58.8867	K2C73_HUMAN	KRT73
Q7RTS7	Keratin, type II cytoskeletal 74 OS=Homo sapiens GN=KRT74 PE=1 SV=2 - [K2C74_HUMAN]	57.8296	K2C74_HUMAN	KRT74
Q8N1N4	Keratin, type II cytoskeletal 78 OS=Homo sapiens GN=KRT78 PE=1 SV=2 - [K2C78_HUMAN]	56.8305	K2C78_HUMAN	KRT78
P05787	Keratin, type II cytoskeletal 8 OS=Homo sapiens GN=KRT8 PE=1 SV=7 - [K2C8_HUMAN]	53.6711	K2C8_HUMAN	KRT8
Q6KB66	Keratin, type II cytoskeletal 80 OS=Homo sapiens GN=KRT80 PE=1 SV=2 - [K2C80_HUMAN]	50.4938	K2C80_HUMAN	KRT80
Q5T749	Keratinocyte proline-rich protein OS=Homo sapiens GN=KPRP PE=1 SV=1 - [KPRP_HUMAN]	64.0932	KPRP_HUMAN	KPRP
Q07666	KH domain-containing, RNA-binding, signal transduction-associated protein 1 OS=Homo sapiens GN=KHDRBS1 PE=1 SV=1 - [KHDR1_HUMAN]	48.1972	KHDR1_HUMAN	KHDRBS1
Q6ZWJ8	Kielin/chordin-like protein OS=Homo sapiens GN=KCP PE=2 SV=2 - [KCP_HUMAN]	159.828	KCP_HUMAN	KCP
Q9ULH0	Kinase D-interacting substrate of 220 kDa OS=Homo sapiens GN=KIDINS220 PE=1 SV=3 - [KDIS_HUMAN]	196.419	KDIS_HUMAN	KIDINS220
Q8IVT5	Kinase suppressor of Ras 1 OS=Homo sapiens GN=KSR1 PE=1 SV=3 - [KSR1_HUMAN]	102.096	KSR1_HUMAN	KSR1
Q86UP2	Kinectin OS=Homo sapiens GN=KTN1 PE=1 SV=1 - [KTN1_HUMAN]	156.179	KTN1_HUMAN	KTN1
Q15058	Kinesin-like protein KIF14 OS=Homo sapiens GN=KIF14 PE=1 SV=1 - [KIF14_HUMAN]	186.375	KIF14_HUMAN	KIF14
Q9ULI4	Kinesin-like protein KIF26A OS=Homo sapiens GN=KIF26A PE=1 SV=3 - [KI26A_HUMAN]	194.468	KI26A_HUMAN	KIF26A
Q2KJY2	Kinesin-like protein KIF26B OS=Homo sapiens GN=KIF26B PE=2 SV=1 - [KI26B_HUMAN]	223.744	KI26B_HUMAN	KIF26B
Q86VH2	Kinesin-like protein KIF27 OS=Homo sapiens GN=KIF27 PE=2 SV=1 - [KIF27_HUMAN]	160.184	KIF27_HUMAN	KIF27
Q8NG31	Kinetochore scaffold 1 OS=Homo sapiens GN=KNL1 PE=1 SV=3 - [KNL1_HUMAN]	265.224	KNL1_HUMAN	KNL1
Q5T7N3	KN motif and ankyrin repeat domain-containing protein 4 OS=Homo sapiens GN=KANK4 PE=2 SV=1 - [KANK4_HUMAN]	107.276	KANK4_HUMAN	KANK4
C9JBD0	KRAB domain-containing protein 1 OS=Homo sapiens GN=KRBOX1 PE=2 SV=1 - [KRBX1_HUMAN]	14.8967	KRBX1_HUMAN	KRBOX1
Q16719	Kynureninase OS=Homo sapiens GN=KYNU PE=1 SV=1 - [KYNU_HUMAN]	52.3182	KYNU_HUMAN	KYNU
Q9H9P8	L-2-hydroxyglutarate dehydrogenase, mitochondrial OS=Homo sapiens GN=L2HGDH PE=1 SV=3 - [L2HDH_HUMAN]	50.2839	L2HDH_HUMAN	L2HGDH
Q6UWM7	Lactase-like protein OS=Homo sapiens GN=LCTL PE=1 SV=2 - [LCTL_HUMAN]	65.0467	LCTL_HUMAN	LCTL
P02788	Lactotransferrin OS=Homo sapiens GN=LTF PE=1 SV=6 - [TRFL_HUMAN]	78.1319	TRFL_HUMAN	LTF
Q14739	Lamin-B receptor OS=Homo sapiens GN=LBR PE=1 SV=2 - [LBR_HUMAN]	70.658	LBR_HUMAN	LBR
Q16787	Laminin subunit alpha-3 OS=Homo sapiens GN=LAMA3 PE=1 SV=2 - [LAMA3_HUMAN]	366.414	LAMA3_HUMAN	LAMA3
Q16363	Laminin subunit alpha-4 OS=Homo sapiens GN=LAMA4 PE=1 SV=4 - [LAMA4_HUMAN]	202.397	LAMA4_HUMAN	LAMA4
O15230	Laminin subunit alpha-5 OS=Homo sapiens GN=LAMA5 PE=1 SV=8 - [LAMA5_HUMAN]	399.479	LAMA5_HUMAN	LAMA5
Q13751	Laminin subunit beta-3 OS=Homo sapiens GN=LAMB3 PE=1 SV=1 - [LAMB3_HUMAN]	129.489	LAMB3_HUMAN	LAMB3
A4D0S4	Laminin subunit beta-4 OS=Homo sapiens GN=LAMB4 PE=2 SV=1 - [LAMB4_HUMAN]	193.413	LAMB4_HUMAN	LAMB4
P11047	Laminin subunit gamma-1 OS=Homo sapiens GN=LAMC1 PE=1 SV=3 - [LAMC1_HUMAN]	177.489	LAMC1_HUMAN	LAMC1
Q96RQ9	L-amino-acid oxidase OS=Homo sapiens GN=IL4I1 PE=1 SV=1 - [OXLA_HUMAN]	62.8417	OXLA_HUMAN	IL4I1
O43813	LanC-like protein 1 OS=Homo sapiens GN=LANCL1 PE=1 SV=1 - [LANC1_HUMAN]	45.2536	LANC1_HUMAN	LANCL1
Q6PKG0	La-related protein 1 OS=Homo sapiens GN=LARP1 PE=1 SV=2 - [LARP1_HUMAN]	123.434	LARP1_HUMAN	LARP1
Q71RC2	La-related protein 4 OS=Homo sapiens GN=LARP4 PE=1 SV=3 - [LARP4_HUMAN]	80.5458	LARP4_HUMAN	LARP4
Q01650	Large neutral amino acids transporter small subunit 1 OS=Homo sapiens GN=SLC7A5 PE=1 SV=2 - [LAT1_HUMAN]	54.9743	LAT1_HUMAN	SLC7A5
P46379	Large proline-rich protein BAG6 OS=Homo sapiens GN=BAG6 PE=1 SV=2 - [BAG6_HUMAN]	119.334	BAG6_HUMAN	BAG6
Q9HCC9	Lateral signaling target protein 2 homolog OS=Homo sapiens GN=ZFYVE28 PE=1 SV=3 - [LST2_HUMAN]	96.4288	LST2_HUMAN	ZFYVE28
Q86VQ0	Lebercilin OS=Homo sapiens GN=LCA5 PE=1 SV=2 - [LCA5_HUMAN]	80.5052	LCA5_HUMAN	LCA5
Q6P1Q0	LETM1 domain-containing protein 1 OS=Homo sapiens GN=LETMD1 PE=1 SV=1 - [LTMD1_HUMAN]	41.7634	LTMD1_HUMAN	LETMD1
P42704	Leucine-rich PPR motif-containing protein, mitochondrial OS=Homo sapiens GN=LRPPRC PE=1 SV=3 - [LPPRC_HUMAN]	157.805	LPPRC_HUMAN	LRPPRC
A4D1F6	Leucine-rich repeat and death domain-containing protein 1 OS=Homo sapiens GN=LRRD1 PE=2 SV=2 - [LRRD1_HUMAN]	97.9737	LRRD1_HUMAN	LRRD1
A6NIV6	Leucine-rich repeat and IQ domain-containing protein 4 OS=Homo sapiens GN=LRRIQ4 PE=4 SV=2 - [LRIQ4_HUMAN]	63.9361	LRIQ4_HUMAN	LRRIQ4
Q9UFC0	Leucine-rich repeat and WD repeat-containing protein 1 OS=Homo sapiens GN=LRWD1 PE=1 SV=2 - [LRWD1_HUMAN]	70.8162	LRWD1_HUMAN	LRWD1
Q32MZ4	Leucine-rich repeat flightless-interacting protein 1 OS=Homo sapiens GN=LRRFIP1 PE=1 SV=2 - [LRRF1_HUMAN]	89.1987	LRRF1_HUMAN	LRRFIP1
Q86UE6	Leucine-rich repeat transmembrane neuronal protein 1 OS=Homo sapiens GN=LRRTM1 PE=2 SV=2 - [LRRT1_HUMAN]	58.6027	LRRT1_HUMAN	LRRTM1
Q8N456	Leucine-rich repeat-containing protein 18 OS=Homo sapiens GN=LRRC18 PE=2 SV=2 - [LRC18_HUMAN]	29.7181	LRC18_HUMAN	LRRC18
Q6UY01	Leucine-rich repeat-containing protein 31 OS=Homo sapiens GN=LRRC31 PE=2 SV=1 - [LRC31_HUMAN]	61.4497	LRC31_HUMAN	LRRC31
Q8IUZ0	Leucine-rich repeat-containing protein 49 OS=Homo sapiens GN=LRRC49 PE=2 SV=2 - [LRC49_HUMAN]	78.845	LRC49_HUMAN	LRRC49
A6NM62	Leucine-rich repeat-containing protein 53 OS=Homo sapiens GN=LRRC53 PE=4 SV=2 - [LRC53_HUMAN]	140.654	LRC53_HUMAN	LRRC53
Q96AG4	Leucine-rich repeat-containing protein 59 OS=Homo sapiens GN=LRRC59 PE=1 SV=1 - [LRC59_HUMAN]	34.9089	LRC59_HUMAN	LRRC59
Q5JTD7	Leucine-rich repeat-containing protein 73 OS=Homo sapiens GN=LRRC73 PE=2 SV=1 - [LRC73_HUMAN]	33.388	LRC73_HUMAN	LRRC73
Q6ZRR7	Leucine-rich repeat-containing protein 9 OS=Homo sapiens GN=LRRC9 PE=2 SV=2 - [LRRC9_HUMAN]	166.805	LRRC9_HUMAN	LRRC9
Q9P2J5	Leucine--tRNA ligase, cytoplasmic OS=Homo sapiens GN=LARS PE=1 SV=2 - [SYLC_HUMAN]	134.379	SYLC_HUMAN	LARS
P09960	Leukotriene A-4 hydrolase OS=Homo sapiens GN=LTA4H PE=1 SV=2 - [LKHA4_HUMAN]	69.2412	LKHA4_HUMAN	LTA4H
Q8N3X6	Ligand-dependent nuclear receptor corepressor-like protein OS=Homo sapiens GN=LCORL PE=1 SV=4 - [LCORL_HUMAN]	66.9215	LCORL_HUMAN	LCORL
Q14847	LIM and SH3 domain protein 1 OS=Homo sapiens GN=LASP1 PE=1 SV=2 - [LASP1_HUMAN]	29.6982	LASP1_HUMAN	LASP1
Q9UHB6	LIM domain and actin-binding protein 1 OS=Homo sapiens GN=LIMA1 PE=1 SV=1 - [LIMA1_HUMAN]	85.1734	LIMA1_HUMAN	LIMA1
Q8WWI1	LIM domain only protein 7 OS=Homo sapiens GN=LMO7 PE=1 SV=3 - [LMO7_HUMAN]	192.576	LMO7_HUMAN	LMO7
Q9UBR4	LIM/homeobox protein Lhx3 OS=Homo sapiens GN=LHX3 PE=1 SV=2 - [LHX3_HUMAN]	43.3305	LHX3_HUMAN	LHX3
Q86UK5	Limbin OS=Homo sapiens GN=EVC2 PE=1 SV=1 - [LBN_HUMAN]	147.856	LBN_HUMAN	EVC2
Q9UN81	LINE-1 retrotransposable element ORF1 protein OS=Homo sapiens GN=L1RE1 PE=1 SV=1 - [LORF1_HUMAN]	40.0307	LORF1_HUMAN	L1RE1
Q6XZB0	Lipase member I OS=Homo sapiens GN=LIPI PE=1 SV=2 - [LIPI_HUMAN]	52.957	LIPI_HUMAN	LIPI
P11182	Lipoamide acyltransferase component of branched-chain alpha-keto acid dehydrogenase complex, mitochondrial OS=Homo sapiens GN=DBT PE=1 SV=3 - [ODB2_HUMAN]	53.4529	ODB2_HUMAN	DBT
P50851	Lipopolysaccharide-responsive and beige-like anchor protein OS=Homo sapiens GN=LRBA PE=1 SV=4 - [LRBA_HUMAN]	318.906	LRBA_HUMAN	LRBA
Q8IVV2	Lipoxygenase homology domain-containing protein 1 OS=Homo sapiens GN=LOXHD1 PE=2 SV=3 - [LOXH1_HUMAN]	221.807	LOXH1_HUMAN	LOXHD1
P00338	L-lactate dehydrogenase A chain OS=Homo sapiens GN=LDHA PE=1 SV=2 - [LDHA_HUMAN]	36.6654	LDHA_HUMAN	LDHA
P07195	L-lactate dehydrogenase B chain OS=Homo sapiens GN=LDHB PE=1 SV=2 - [LDHB_HUMAN]	36.6151	LDHB_HUMAN	LDHB
Q6P1M0	Long-chain fatty acid transport protein 4 OS=Homo sapiens GN=SLC27A4 PE=1 SV=1 - [S27A4_HUMAN]	72.0181	S27A4_HUMAN	SLC27A4
O95573	Long-chain-fatty-acid--CoA ligase 3 OS=Homo sapiens GN=ACSL3 PE=1 SV=3 - [ACSL3_HUMAN]	80.3683	ACSL3_HUMAN	ACSL3
O60488	Long-chain-fatty-acid--CoA ligase 4 OS=Homo sapiens GN=ACSL4 PE=1 SV=2 - [ACSL4_HUMAN]	79.1367	ACSL4_HUMAN	ACSL4
P23490	Loricrin OS=Homo sapiens GN=LOR PE=1 SV=2 - [LORI_HUMAN]	25.7445	LORI_HUMAN	LOR
O75197	Low-density lipoprotein receptor-related protein 5 OS=Homo sapiens GN=LRP5 PE=1 SV=2 - [LRP5_HUMAN]	179.03	LRP5_HUMAN	LRP5
O95232	Luc7-like protein 3 OS=Homo sapiens GN=LUC7L3 PE=1 SV=2 - [LC7L3_HUMAN]	51.4351	LC7L3_HUMAN	LUC7L3
P05455	Lupus La protein OS=Homo sapiens GN=SSB PE=1 SV=2 - [LA_HUMAN]	46.8082	LA_HUMAN	SSB
P22888	Lutropin-choriogonadotropic hormone receptor OS=Homo sapiens GN=LHCGR PE=1 SV=4 - [LSHR_HUMAN]	78.5916	LSHR_HUMAN	LHCGR
Q17RY6	Lymphocyte antigen 6K OS=Homo sapiens GN=LY6K PE=1 SV=2 - [LY6K_HUMAN]	18.6603	LY6K_HUMAN	LY6K
Q96KB5	Lymphokine-activated killer T-cell-originated protein kinase OS=Homo sapiens GN=PBK PE=1 SV=3 - [TOPK_HUMAN]	36.062	TOPK_HUMAN	PBK
Q9NPI7	Lysine-rich coiled-coil protein 1 OS=Homo sapiens GN=KRCC1 PE=2 SV=1 - [KRCC1_HUMAN]	30.9606	KRCC1_HUMAN	KRCC1
Q9Y4C1	Lysine-specific demethylase 3A OS=Homo sapiens GN=KDM3A PE=1 SV=4 - [KDM3A_HUMAN]	147.248	KDM3A_HUMAN	KDM3A
P41229	Lysine-specific demethylase 5C OS=Homo sapiens GN=KDM5C PE=1 SV=2 - [KDM5C_HUMAN]	175.609	KDM5C_HUMAN	KDM5C
O60341	Lysine-specific histone demethylase 1A OS=Homo sapiens GN=KDM1A PE=1 SV=2 - [KDM1A_HUMAN]	92.8447	KDM1A_HUMAN	KDM1A
Q15046	Lysine--tRNA ligase OS=Homo sapiens GN=KARS PE=1 SV=3 - [SYK_HUMAN]	68.0046	SYK_HUMAN	KARS
Q6UWP7	Lysocardiolipin acyltransferase 1 OS=Homo sapiens GN=LCLAT1 PE=1 SV=1 - [LCLT1_HUMAN]	48.8883	LCLT1_HUMAN	LCLAT1
P43657	Lysophosphatidic acid receptor 6 OS=Homo sapiens GN=LPAR6 PE=1 SV=3 - [LPAR6_HUMAN]	39.3652	LPAR6_HUMAN	LPAR6
Q8NF37	Lysophosphatidylcholine acyltransferase 1 OS=Homo sapiens GN=LPCAT1 PE=1 SV=2 - [PCAT1_HUMAN]	59.1134	PCAT1_HUMAN	LPCAT1
Q7L5N7	Lysophosphatidylcholine acyltransferase 2 OS=Homo sapiens GN=LPCAT2 PE=1 SV=1 - [PCAT2_HUMAN]	60.1694	PCAT2_HUMAN	LPCAT2
Q5VWZ2	Lysophospholipase-like protein 1 OS=Homo sapiens GN=LYPLAL1 PE=1 SV=3 - [LYPL1_HUMAN]	26.2994	LYPL1_HUMAN	LYPLAL1
Q6P1A2	Lysophospholipid acyltransferase 5 OS=Homo sapiens GN=LPCAT3 PE=1 SV=1 - [MBOA5_HUMAN]	55.9981	MBOA5_HUMAN	LPCAT3
Q96N66	Lysophospholipid acyltransferase 7 OS=Homo sapiens GN=MBOAT7 PE=1 SV=2 - [MBOA7_HUMAN]	52.7303	MBOA7_HUMAN	MBOAT7
Q643R3	Lysophospholipid acyltransferase LPCAT4 OS=Homo sapiens GN=LPCAT4 PE=1 SV=1 - [LPCT4_HUMAN]	57.1833	LPCT4_HUMAN	LPCAT4
P11279	Lysosome-associated membrane glycoprotein 1 OS=Homo sapiens GN=LAMP1 PE=1 SV=3 - [LAMP1_HUMAN]	44.8538	LAMP1_HUMAN	LAMP1
P61626	Lysozyme C OS=Homo sapiens GN=LYZ PE=1 SV=1 - [LYSC_HUMAN]	16.5263	LYSC_HUMAN	LYZ
Q8WWC4	m-AAA protease-interacting protein 1, mitochondrial OS=Homo sapiens GN=MAIP1 PE=1 SV=1 - [MAIP1_HUMAN]	32.524	MAIP1_HUMAN	MAIP1
P07333	Macrophage colony-stimulating factor 1 receptor OS=Homo sapiens GN=CSF1R PE=1 SV=2 - [CSF1R_HUMAN]	107.915	CSF1R_HUMAN	CSF1R
P22897	Macrophage mannose receptor 1 OS=Homo sapiens GN=MRC1 PE=1 SV=1 - [MRC1_HUMAN]	165.905	MRC1_HUMAN	MRC1
P14174	Macrophage migration inhibitory factor OS=Homo sapiens GN=MIF PE=1 SV=4 - [MIF_HUMAN]	12.4682	MIF_HUMAN	MIF
Q2M385	Macrophage-expressed gene 1 protein OS=Homo sapiens GN=MPEG1 PE=2 SV=1 - [MPEG1_HUMAN]	78.5373	MPEG1_HUMAN	MPEG1
Q6ZUA9	Maestro heat-like repeat family member 5 OS=Homo sapiens GN=MROH5 PE=2 SV=2 - [MROH5_HUMAN]	148.995	MROH5_HUMAN	MROH5
Q8NDA8	Maestro heat-like repeat-containing protein family member 1 OS=Homo sapiens GN=MROH1 PE=2 SV=3 - [MROH1_HUMAN]	181.134	MROH1_HUMAN	MROH1
Q9H0U3	Magnesium transporter protein 1 OS=Homo sapiens GN=MAGT1 PE=1 SV=1 - [MAGT1_HUMAN]	38.0114	MAGT1_HUMAN	MAGT1
Q6NUT3	Major facilitator superfamily domain-containing protein 12 OS=Homo sapiens GN=MFSD12 PE=1 SV=2 - [MFS12_HUMAN]	52.041	MFS12_HUMAN	MFSD12
Q14764	Major vault protein OS=Homo sapiens GN=MVP PE=1 SV=4 - [MVP_HUMAN]	99.2659	MVP_HUMAN	MVP
P40925	Malate dehydrogenase, cytoplasmic OS=Homo sapiens GN=MDH1 PE=1 SV=4 - [MDHC_HUMAN]	36.403	MDHC_HUMAN	MDH1
P40926	Malate dehydrogenase, mitochondrial OS=Homo sapiens GN=MDH2 PE=1 SV=3 - [MDHM_HUMAN]	35.4807	MDHM_HUMAN	MDH2
Q5VYJ5	MAM and LDL-receptor class A domain-containing protein 1 OS=Homo sapiens GN=MALRD1 PE=1 SV=4 - [MALR1_HUMAN]	240.852	MALR1_HUMAN	MALRD1
Q9HD20	Manganese-transporting ATPase 13A1 OS=Homo sapiens GN=ATP13A1 PE=1 SV=2 - [AT131_HUMAN]	132.87	AT131_HUMAN	ATP13A1
Q96IJ6	Mannose-1-phosphate guanyltransferase alpha OS=Homo sapiens GN=GMPPA PE=1 SV=1 - [GMPPA_HUMAN]	46.2621	GMPPA_HUMAN	GMPPA
Q13724	Mannosyl-oligosaccharide glucosidase OS=Homo sapiens GN=MOGS PE=1 SV=5 - [MOGS_HUMAN]	91.8606	MOGS_HUMAN	MOGS
P27448	MAP/microtubule affinity-regulating kinase 3 OS=Homo sapiens GN=MARK3 PE=1 SV=4 - [MARK3_HUMAN]	84.4361	MARK3_HUMAN	MARK3
Q96L34	MAP/microtubule affinity-regulating kinase 4 OS=Homo sapiens GN=MARK4 PE=1 SV=1 - [MARK4_HUMAN]	82.4684	MARK4_HUMAN	MARK4
Q9NZD8	Maspardin OS=Homo sapiens GN=SPG21 PE=1 SV=1 - [SPG21_HUMAN]	34.9376	SPG21_HUMAN	SPG21
Q8TDS7	Mas-related G-protein coupled receptor member D OS=Homo sapiens GN=MRGPRD PE=2 SV=1 - [MRGRD_HUMAN]	36.0936	MRGRD_HUMAN	MRGPRD
Q86SM5	Mas-related G-protein coupled receptor member G OS=Homo sapiens GN=MRGPRG PE=2 SV=2 - [MRGRG_HUMAN]	31.4969	MRGRG_HUMAN	MRGPRG
O15232	Matrilin-3 OS=Homo sapiens GN=MATN3 PE=1 SV=2 - [MATN3_HUMAN]	52.7827	MATN3_HUMAN	MATN3
Q9UHV7	Mediator of RNA polymerase II transcription subunit 13 OS=Homo sapiens GN=MED13 PE=1 SV=3 - [MED13_HUMAN]	239.144	MED13_HUMAN	MED13
P11310	Medium-chain specific acyl-CoA dehydrogenase, mitochondrial OS=Homo sapiens GN=ACADM PE=1 SV=1 - [ACADM_HUMAN]	46.5586	ACADM_HUMAN	ACADM
Q8TC57	Meiosis 1 arrest protein OS=Homo sapiens GN=M1AP PE=1 SV=1 - [M1AP_HUMAN]	59.3479	M1AP_HUMAN	M1AP
P43364	Melanoma-associated antigen 11 OS=Homo sapiens GN=MAGEA11 PE=1 SV=2 - [MAGAB_HUMAN]	48.0989	MAGAB_HUMAN	MAGEA11
Q9UNF1	Melanoma-associated antigen D2 OS=Homo sapiens GN=MAGED2 PE=1 SV=2 - [MAGD2_HUMAN]	64.9144	MAGD2_HUMAN	MAGED2
Q4ZIN3	Membralin OS=Homo sapiens GN=TMEM259 PE=1 SV=1 - [MBRL_HUMAN]	67.845	MBRL_HUMAN	TMEM259
Q495T6	Membrane metallo-endopeptidase-like 1 OS=Homo sapiens GN=MMEL1 PE=2 SV=2 - [MMEL1_HUMAN]	89.3101	MMEL1_HUMAN	MMEL1
O00264	Membrane-associated progesterone receptor component 1 OS=Homo sapiens GN=PGRMC1 PE=1 SV=3 - [PGRC1_HUMAN]	21.6578	PGRC1_HUMAN	PGRMC1
Q9UMX9	Membrane-associated transporter protein OS=Homo sapiens GN=SLC45A2 PE=1 SV=2 - [S45A2_HUMAN]	58.2297	S45A2_HUMAN	SLC45A2
Q9H1K6	Mesoderm development candidate 1 OS=Homo sapiens GN=MESDC1 PE=1 SV=1 - [MESD1_HUMAN]	37.7342	MESD1_HUMAN	MESDC1
Q5EB52	Mesoderm-specific transcript homolog protein OS=Homo sapiens GN=MEST PE=2 SV=2 - [MEST_HUMAN]	38.8055	MEST_HUMAN	MEST
Q14832	Metabotropic glutamate receptor 3 OS=Homo sapiens GN=GRM3 PE=1 SV=2 - [GRM3_HUMAN]	98.8147	GRM3_HUMAN	GRM3
Q14833	Metabotropic glutamate receptor 4 OS=Homo sapiens GN=GRM4 PE=2 SV=1 - [GRM4_HUMAN]	101.802	GRM4_HUMAN	GRM4
P41594	Metabotropic glutamate receptor 5 OS=Homo sapiens GN=GRM5 PE=1 SV=2 - [GRM5_HUMAN]	132.383	GRM5_HUMAN	GRM5
Q8NE01	Metal transporter CNNM3 OS=Homo sapiens GN=CNNM3 PE=1 SV=1 - [CNNM3_HUMAN]	76.0721	CNNM3_HUMAN	CNNM3
P01033	Metalloproteinase inhibitor 1 OS=Homo sapiens GN=TIMP1 PE=1 SV=1 - [TIMP1_HUMAN]	23.1555	TIMP1_HUMAN	TIMP1
P35625	Metalloproteinase inhibitor 3 OS=Homo sapiens GN=TIMP3 PE=1 SV=2 - [TIMP3_HUMAN]	24.1288	TIMP3_HUMAN	TIMP3
Q658P3	Metalloreductase STEAP3 OS=Homo sapiens GN=STEAP3 PE=1 SV=2 - [STEA3_HUMAN]	54.5658	STEA3_HUMAN	STEAP3
Q13505	Metaxin-1 OS=Homo sapiens GN=MTX1 PE=1 SV=2 - [MTX1_HUMAN]	51.4446	MTX1_HUMAN	MTX1
Q99707	Methionine synthase OS=Homo sapiens GN=MTR PE=1 SV=2 - [METH_HUMAN]	140.437	METH_HUMAN	MTR
P56192	Methionine--tRNA ligase, cytoplasmic OS=Homo sapiens GN=MARS PE=1 SV=2 - [SYMC_HUMAN]	101.052	SYMC_HUMAN	MARS
Q96DN6	Methyl-CpG-binding domain protein 6 OS=Homo sapiens GN=MBD6 PE=1 SV=2 - [MBD6_HUMAN]	101.138	MBD6_HUMAN	MBD6
Q9HCC0	Methylcrotonoyl-CoA carboxylase beta chain, mitochondrial OS=Homo sapiens GN=MCCC2 PE=1 SV=1 - [MCCB_HUMAN]	61.2944	MCCB_HUMAN	MCCC2
P22033	Methylmalonyl-CoA mutase, mitochondrial OS=Homo sapiens GN=MUT PE=1 SV=4 - [MUTA_HUMAN]	83.0818	MUTA_HUMAN	MUT
Q9BQA1	Methylosome protein 50 OS=Homo sapiens GN=WDR77 PE=1 SV=1 - [MEP50_HUMAN]	36.7011	MEP50_HUMAN	WDR77
P54105	Methylosome subunit pICln OS=Homo sapiens GN=CLNS1A PE=1 SV=1 - [ICLN_HUMAN]	26.1989	ICLN_HUMAN	CLNS1A
Q15800	Methylsterol monooxygenase 1 OS=Homo sapiens GN=MSMO1 PE=1 SV=1 - [MSMO1_HUMAN]	35.1926	MSMO1_HUMAN	MSMO1
Q9BV20	Methylthioribose-1-phosphate isomerase OS=Homo sapiens GN=MRI1 PE=1 SV=1 - [MTNA_HUMAN]	39.1254	MTNA_HUMAN	MRI1
Q9H8H3	Methyltransferase-like protein 7A OS=Homo sapiens GN=METTL7A PE=1 SV=1 - [MET7A_HUMAN]	28.3006	MET7A_HUMAN	METTL7A
Q5XKP0	MICOS complex subunit MIC13 OS=Homo sapiens GN=MIC13 PE=1 SV=1 - [MIC13_HUMAN]	13.0788	MIC13_HUMAN	MIC13
Q9NX63	MICOS complex subunit MIC19 OS=Homo sapiens GN=CHCHD3 PE=1 SV=1 - [MIC19_HUMAN]	26.1362	MIC19_HUMAN	CHCHD3
Q16891	MICOS complex subunit MIC60 OS=Homo sapiens GN=IMMT PE=1 SV=1 - [MIC60_HUMAN]	83.6264	MIC60_HUMAN	IMMT
P55082	Microfibril-associated glycoprotein 3 OS=Homo sapiens GN=MFAP3 PE=2 SV=1 - [MFAP3_HUMAN]	40.1398	MFAP3_HUMAN	MFAP3
P10620	Microsomal glutathione S-transferase 1 OS=Homo sapiens GN=MGST1 PE=1 SV=1 - [MGST1_HUMAN]	17.5872	MGST1_HUMAN	MGST1
Q99735	Microsomal glutathione S-transferase 2 OS=Homo sapiens GN=MGST2 PE=1 SV=1 - [MGST2_HUMAN]	16.6098	MGST2_HUMAN	MGST2
Q9UPN3	Microtubule-actin cross-linking factor 1, isoforms 1/2/3/5 OS=Homo sapiens GN=MACF1 PE=1 SV=4 - [MACF1_HUMAN]	837.787	MACF1_HUMAN	MACF1
P46821	Microtubule-associated protein 1B OS=Homo sapiens GN=MAP1B PE=1 SV=2 - [MAP1B_HUMAN]	270.468	MAP1B_HUMAN	MAP1B
P27816	Microtubule-associated protein 4 OS=Homo sapiens GN=MAP4 PE=1 SV=3 - [MAP4_HUMAN]	120.93	MAP4_HUMAN	MAP4
Q15555	Microtubule-associated protein RP/EB family member 2 OS=Homo sapiens GN=MAPRE2 PE=1 SV=1 - [MARE2_HUMAN]	37.0082	MARE2_HUMAN	MAPRE2
O60307	Microtubule-associated serine/threonine-protein kinase 3 OS=Homo sapiens GN=MAST3 PE=1 SV=2 - [MAST3_HUMAN]	143.049	MAST3_HUMAN	MAST3
O15021	Microtubule-associated serine/threonine-protein kinase 4 OS=Homo sapiens GN=MAST4 PE=1 SV=3 - [MAST4_HUMAN]	284.202	MAST4_HUMAN	MAST4
Q9NU22	Midasin OS=Homo sapiens GN=MDN1 PE=1 SV=2 - [MDN1_HUMAN]	632.42	MDN1_HUMAN	MDN1
Q8TCT9	Minor histocompatibility antigen H13 OS=Homo sapiens GN=HM13 PE=1 SV=1 - [HM13_HUMAN]	41.4616	HM13_HUMAN	HM13
Q02978	Mitochondrial 2-oxoglutarate/malate carrier protein OS=Homo sapiens GN=SLC25A11 PE=1 SV=3 - [M2OM_HUMAN]	34.0399	M2OM_HUMAN	SLC25A11
Q969Z3	Mitochondrial amidoxime reducing component 2 OS=Homo sapiens GN=MARC2 PE=1 SV=1 - [MARC2_HUMAN]	37.9987	MARC2_HUMAN	MARC2
Q5VT66	Mitochondrial amidoxime-reducing component 1 OS=Homo sapiens GN=MARC1 PE=1 SV=1 - [MARC1_HUMAN]	37.4755	MARC1_HUMAN	MARC1
P25874	Mitochondrial brown fat uncoupling protein 1 OS=Homo sapiens GN=UCP1 PE=1 SV=3 - [UCP1_HUMAN]	32.9832	UCP1_HUMAN	UCP1
Q9NZJ7	Mitochondrial carrier homolog 1 OS=Homo sapiens GN=MTCH1 PE=1 SV=1 - [MTCH1_HUMAN]	41.5173	MTCH1_HUMAN	MTCH1
Q9Y6C9	Mitochondrial carrier homolog 2 OS=Homo sapiens GN=MTCH2 PE=1 SV=1 - [MTCH2_HUMAN]	33.3089	MTCH2_HUMAN	MTCH2
Q9UBX3	Mitochondrial dicarboxylate carrier OS=Homo sapiens GN=SLC25A10 PE=1 SV=2 - [DIC_HUMAN]	31.2623	DIC_HUMAN	SLC25A10
Q9Y3D6	Mitochondrial fission 1 protein OS=Homo sapiens GN=FIS1 PE=1 SV=2 - [FIS1_HUMAN]	16.927	FIS1_HUMAN	FIS1
Q9H2D1	Mitochondrial folate transporter/carrier OS=Homo sapiens GN=SLC25A32 PE=1 SV=2 - [MFTC_HUMAN]	35.3845	MFTC_HUMAN	SLC25A32
Q9H936	Mitochondrial glutamate carrier 1 OS=Homo sapiens GN=SLC25A22 PE=1 SV=1 - [GHC1_HUMAN]	34.4483	GHC1_HUMAN	SLC25A22
Q96DA6	Mitochondrial import inner membrane translocase subunit TIM14 OS=Homo sapiens GN=DNAJC19 PE=1 SV=3 - [TIM14_HUMAN]	12.4907	TIM14_HUMAN	DNAJC19
Q9Y3D7	Mitochondrial import inner membrane translocase subunit TIM16 OS=Homo sapiens GN=PAM16 PE=1 SV=2 - [TIM16_HUMAN]	13.8162	TIM16_HUMAN	PAM16
Q99595	Mitochondrial import inner membrane translocase subunit Tim17-A OS=Homo sapiens GN=TIMM17A PE=1 SV=1 - [TI17A_HUMAN]	18.012	TI17A_HUMAN	TIMM17A
O60830	Mitochondrial import inner membrane translocase subunit Tim17-B OS=Homo sapiens GN=TIMM17B PE=1 SV=1 - [TI17B_HUMAN]	18.2613	TI17B_HUMAN	TIMM17B
O14925	Mitochondrial import inner membrane translocase subunit Tim23 OS=Homo sapiens GN=TIMM23 PE=1 SV=1 - [TIM23_HUMAN]	21.929	TIM23_HUMAN	TIMM23
O43615	Mitochondrial import inner membrane translocase subunit TIM44 OS=Homo sapiens GN=TIMM44 PE=1 SV=2 - [TIM44_HUMAN]	51.3235	TIM44_HUMAN	TIMM44
Q3ZCQ8	Mitochondrial import inner membrane translocase subunit TIM50 OS=Homo sapiens GN=TIMM50 PE=1 SV=2 - [TIM50_HUMAN]	39.6215	TIM50_HUMAN	TIMM50
Q15388	Mitochondrial import receptor subunit TOM20 homolog OS=Homo sapiens GN=TOMM20 PE=1 SV=1 - [TOM20_HUMAN]	16.2877	TOM20_HUMAN	TOMM20
Q9NS69	Mitochondrial import receptor subunit TOM22 homolog OS=Homo sapiens GN=TOMM22 PE=1 SV=3 - [TOM22_HUMAN]	15.5118	TOM22_HUMAN	TOMM22
Q15785	Mitochondrial import receptor subunit TOM34 OS=Homo sapiens GN=TOMM34 PE=1 SV=2 - [TOM34_HUMAN]	34.5378	TOM34_HUMAN	TOMM34
O96008	Mitochondrial import receptor subunit TOM40 homolog OS=Homo sapiens GN=TOMM40 PE=1 SV=1 - [TOM40_HUMAN]	37.8691	TOM40_HUMAN	TOMM40
O94826	Mitochondrial import receptor subunit TOM70 OS=Homo sapiens GN=TOMM70 PE=1 SV=1 - [TOM70_HUMAN]	67.412	TOM70_HUMAN	TOMM70
Q15070	Mitochondrial inner membrane protein OXA1L OS=Homo sapiens GN=OXA1L PE=1 SV=3 - [OXA1L_HUMAN]	48.5165	OXA1L_HUMAN	OXA1L
Q99797	Mitochondrial intermediate peptidase OS=Homo sapiens GN=MIPEP PE=1 SV=2 - [MIPEP_HUMAN]	80.5888	MIPEP_HUMAN	MIPEP
Q9Y619	Mitochondrial ornithine transporter 1 OS=Homo sapiens GN=SLC25A15 PE=1 SV=1 - [ORNT1_HUMAN]	32.7147	ORNT1_HUMAN	SLC25A15
O95563	Mitochondrial pyruvate carrier 2 OS=Homo sapiens GN=MPC2 PE=1 SV=1 - [MPC2_HUMAN]	14.2696	MPC2_HUMAN	MPC2
Q8IXI1	Mitochondrial Rho GTPase 2 OS=Homo sapiens GN=RHOT2 PE=1 SV=2 - [MIRO2_HUMAN]	68.0747	MIRO2_HUMAN	RHOT2
Q7L0Y3	Mitochondrial ribonuclease P protein 1 OS=Homo sapiens GN=TRMT10C PE=1 SV=2 - [MRRP1_HUMAN]	47.3166	MRRP1_HUMAN	TRMT10C
O15091	Mitochondrial ribonuclease P protein 3 OS=Homo sapiens GN=KIAA0391 PE=1 SV=2 - [MRRP3_HUMAN]	67.2725	MRRP3_HUMAN	KIAA0391
Q9H4K7	Mitochondrial ribosome-associated GTPase 2 OS=Homo sapiens GN=MTG2 PE=1 SV=1 - [MTG2_HUMAN]	43.9281	MTG2_HUMAN	MTG2
Q9HC21	Mitochondrial thiamine pyrophosphate carrier OS=Homo sapiens GN=SLC25A19 PE=1 SV=1 - [TPC_HUMAN]	35.4883	TPC_HUMAN	SLC25A19
Q8IWA4	Mitofusin-1 OS=Homo sapiens GN=MFN1 PE=1 SV=2 - [MFN1_HUMAN]	84.0471	MFN1_HUMAN	MFN1
O95140	Mitofusin-2 OS=Homo sapiens GN=MFN2 PE=1 SV=3 - [MFN2_HUMAN]	86.3468	MFN2_HUMAN	MFN2
O15264	Mitogen-activated protein kinase 13 OS=Homo sapiens GN=MAPK13 PE=1 SV=1 - [MK13_HUMAN]	42.0627	MK13_HUMAN	MAPK13
Q16659	Mitogen-activated protein kinase 6 OS=Homo sapiens GN=MAPK6 PE=1 SV=1 - [MK06_HUMAN]	82.6287	MK06_HUMAN	MAPK6
Q13233	Mitogen-activated protein kinase kinase kinase 1 OS=Homo sapiens GN=MAP3K1 PE=1 SV=4 - [M3K1_HUMAN]	164.366	M3K1_HUMAN	MAP3K1
Q9Y2U5	Mitogen-activated protein kinase kinase kinase 2 OS=Homo sapiens GN=MAP3K2 PE=1 SV=2 - [M3K2_HUMAN]	69.6972	M3K2_HUMAN	MAP3K2
O43684	Mitotic checkpoint protein BUB3 OS=Homo sapiens GN=BUB3 PE=1 SV=1 - [BUB3_HUMAN]	37.1312	BUB3_HUMAN	BUB3
Q8IVT2	Mitotic interactor and substrate of PLK1 OS=Homo sapiens GN=MISP PE=1 SV=1 - [MISP_HUMAN]	75.311	MISP_HUMAN	MISP
Q9Y6D9	Mitotic spindle assembly checkpoint protein MAD1 OS=Homo sapiens GN=MAD1L1 PE=1 SV=2 - [MD1L1_HUMAN]	83.0156	MD1L1_HUMAN	MAD1L1
Q9Y3D0	Mitotic spindle-associated MMXD complex subunit MIP18 OS=Homo sapiens GN=FAM96B PE=1 SV=1 - [MIP18_HUMAN]	17.6521	MIP18_HUMAN	FAM96B
Q8NB16	Mixed lineage kinase domain-like protein OS=Homo sapiens GN=MLKL PE=1 SV=1 - [MLKL_HUMAN]	54.4445	MLKL_HUMAN	MLKL
Q9HAP2	MLX-interacting protein OS=Homo sapiens GN=MLXIP PE=1 SV=2 - [MLXIP_HUMAN]	101.121	MLXIP_HUMAN	MLXIP
Q96T76	MMS19 nucleotide excision repair protein homolog OS=Homo sapiens GN=MMS19 PE=1 SV=2 - [MMS19_HUMAN]	113.217	MMS19_HUMAN	MMS19
Q70IA8	MOB kinase activator 3C OS=Homo sapiens GN=MOB3C PE=1 SV=1 - [MOB3C_HUMAN]	25.606	MOB3C_HUMAN	MOB3C
P53985	Monocarboxylate transporter 1 OS=Homo sapiens GN=SLC16A1 PE=1 SV=3 - [MOT1_HUMAN]	53.9089	MOT1_HUMAN	SLC16A1
O60669	Monocarboxylate transporter 2 OS=Homo sapiens GN=SLC16A7 PE=1 SV=2 - [MOT2_HUMAN]	52.1662	MOT2_HUMAN	SLC16A7
O15427	Monocarboxylate transporter 4 OS=Homo sapiens GN=SLC16A3 PE=1 SV=1 - [MOT4_HUMAN]	49.4369	MOT4_HUMAN	SLC16A3
Q6UB35	Monofunctional C1-tetrahydrofolate synthase, mitochondrial OS=Homo sapiens GN=MTHFD1L PE=1 SV=1 - [C1TM_HUMAN]	105.724	C1TM_HUMAN	MTHFD1L
Q15014	Mortality factor 4-like protein 2 OS=Homo sapiens GN=MORF4L2 PE=1 SV=1 - [MO4L2_HUMAN]	32.2878	MO4L2_HUMAN	MORF4L2
P30305	M-phase inducer phosphatase 2 OS=Homo sapiens GN=CDC25B PE=1 SV=2 - [MPIP2_HUMAN]	64.9465	MPIP2_HUMAN	CDC25B
P78406	mRNA export factor OS=Homo sapiens GN=RAE1 PE=1 SV=1 - [RAE1L_HUMAN]	40.9419	RAE1L_HUMAN	RAE1
Q9UKD2	mRNA turnover protein 4 homolog OS=Homo sapiens GN=MRTO4 PE=1 SV=2 - [MRT4_HUMAN]	27.5429	MRT4_HUMAN	MRTO4
O60942	mRNA-capping enzyme OS=Homo sapiens GN=RNGTT PE=1 SV=1 - [MCE1_HUMAN]	68.5126	MCE1_HUMAN	RNGTT
Q8WXI7	Mucin-16 OS=Homo sapiens GN=MUC16 PE=1 SV=3 - [MUC16_HUMAN]	1518.24	MUC16_HUMAN	MUC16
Q685J3	Mucin-17 OS=Homo sapiens GN=MUC17 PE=1 SV=2 - [MUC17_HUMAN]	451.465	MUC17_HUMAN	MUC17
Q7Z5P9	Mucin-19 OS=Homo sapiens GN=MUC19 PE=1 SV=3 - [MUC19_HUMAN]	804.768	MUC19_HUMAN	MUC19
Q99102	Mucin-4 OS=Homo sapiens GN=MUC4 PE=1 SV=4 - [MUC4_HUMAN]	231.373	MUC4_HUMAN	MUC4
Q96DR8	Mucin-like protein 1 OS=Homo sapiens GN=MUCL1 PE=1 SV=1 - [MUCL1_HUMAN]	9.03363	MUCL1_HUMAN	MUCL1
P33527	Multidrug resistance-associated protein 1 OS=Homo sapiens GN=ABCC1 PE=1 SV=3 - [MRP1_HUMAN]	171.481	MRP1_HUMAN	ABCC1
O95255	Multidrug resistance-associated protein 6 OS=Homo sapiens GN=ABCC6 PE=1 SV=2 - [MRP6_HUMAN]	164.802	MRP6_HUMAN	ABCC6
Q96J65	Multidrug resistance-associated protein 9 OS=Homo sapiens GN=ABCC12 PE=1 SV=2 - [MRP9_HUMAN]	152.2	MRP9_HUMAN	ABCC12
Q9UI30	Multifunctional methyltransferase subunit TRM112-like protein OS=Homo sapiens GN=TRMT112 PE=1 SV=1 - [TR112_HUMAN]	14.1903	TR112_HUMAN	TRMT112
P22234	Multifunctional protein ADE2 OS=Homo sapiens GN=PAICS PE=1 SV=3 - [PUR6_HUMAN]	47.0491	PUR6_HUMAN	PAICS
Q7Z7M0	Multiple epidermal growth factor-like domains protein 8 OS=Homo sapiens GN=MEGF8 PE=1 SV=2 - [MEGF8_HUMAN]	302.902	MEGF8_HUMAN	MEGF8
Q5VWP3	Muscular LMNA-interacting protein OS=Homo sapiens GN=MLIP PE=1 SV=3 - [MLIP_HUMAN]	50.3978	MLIP_HUMAN	MLIP
O60682	Musculin OS=Homo sapiens GN=MSC PE=1 SV=2 - [MUSC_HUMAN]	22.0541	MUSC_HUMAN	MSC
Q15773	Myeloid leukemia factor 2 OS=Homo sapiens GN=MLF2 PE=1 SV=1 - [MLF2_HUMAN]	28.1292	MLF2_HUMAN	MLF2
Q06413	Myocyte-specific enhancer factor 2C OS=Homo sapiens GN=MEF2C PE=1 SV=1 - [MEF2C_HUMAN]	51.1893	MEF2C_HUMAN	MEF2C
Q9NZM1	Myoferlin OS=Homo sapiens GN=MYOF PE=1 SV=1 - [MYOF_HUMAN]	234.561	MYOF_HUMAN	MYOF
P23409	Myogenic factor 6 OS=Homo sapiens GN=MYF6 PE=1 SV=1 - [MYF6_HUMAN]	26.9354	MYF6_HUMAN	MYF6
P52179	Myomesin-1 OS=Homo sapiens GN=MYOM1 PE=1 SV=2 - [MYOM1_HUMAN]	187.509	MYOM1_HUMAN	MYOM1
Q86TC9	Myopalladin OS=Homo sapiens GN=MYPN PE=1 SV=2 - [MYPN_HUMAN]	145.167	MYPN_HUMAN	MYPN
P60660	Myosin light polypeptide 6 OS=Homo sapiens GN=MYL6 PE=1 SV=2 - [MYL6_HUMAN]	16.9191	MYL6_HUMAN	MYL6
P35580	Myosin-10 OS=Homo sapiens GN=MYH10 PE=1 SV=3 - [MYH10_HUMAN]	228.858	MYH10_HUMAN	MYH10
Q7Z406	Myosin-14 OS=Homo sapiens GN=MYH14 PE=1 SV=2 - [MYH14_HUMAN]	227.732	MYH14_HUMAN	MYH14
Q9Y2K3	Myosin-15 OS=Homo sapiens GN=MYH15 PE=1 SV=5 - [MYH15_HUMAN]	224.479	MYH15_HUMAN	MYH15
P11055	Myosin-3 OS=Homo sapiens GN=MYH3 PE=1 SV=3 - [MYH3_HUMAN]	223.766	MYH3_HUMAN	MYH3
P35579	Myosin-9 OS=Homo sapiens GN=MYH9 PE=1 SV=4 - [MYH9_HUMAN]	226.392	MYH9_HUMAN	MYH9
Q09013	Myotonin-protein kinase OS=Homo sapiens GN=DMPK PE=1 SV=3 - [DMPK_HUMAN]	69.3413	DMPK_HUMAN	DMPK
Q9NXD2	Myotubularin-related protein 10 OS=Homo sapiens GN=MTMR10 PE=1 SV=3 - [MTMRA_HUMAN]	88.2171	MTMRA_HUMAN	MTMR10
Q8NCE2	Myotubularin-related protein 14 OS=Homo sapiens GN=MTMR14 PE=1 SV=2 - [MTMRE_HUMAN]	72.1578	MTMRE_HUMAN	MTMR14
Q9NYA4	Myotubularin-related protein 4 OS=Homo sapiens GN=MTMR4 PE=1 SV=2 - [MTMR4_HUMAN]	133.268	MTMR4_HUMAN	MTMR4
Q9Y217	Myotubularin-related protein 6 OS=Homo sapiens GN=MTMR6 PE=1 SV=3 - [MTMR6_HUMAN]	71.9222	MTMR6_HUMAN	MTMR6
P29966	Myristoylated alanine-rich C-kinase substrate OS=Homo sapiens GN=MARCKS PE=1 SV=4 - [MARCS_HUMAN]	31.5359	MARCS_HUMAN	MARCKS
O15069	NAC-alpha domain-containing protein 1 OS=Homo sapiens GN=NACAD PE=1 SV=3 - [NACAD_HUMAN]	161.002	NACAD_HUMAN	NACAD
P15586	N-acetylglucosamine-6-sulfatase OS=Homo sapiens GN=GNS PE=1 SV=3 - [GNS_HUMAN]	62.042	GNS_HUMAN	GNS
P59046	NACHT, LRR and PYD domains-containing protein 12 OS=Homo sapiens GN=NLRP12 PE=1 SV=2 - [NAL12_HUMAN]	120.095	NAL12_HUMAN	NLRP12
Q8NFW8	N-acylneuraminate cytidylyltransferase OS=Homo sapiens GN=CMAS PE=1 SV=2 - [NEUA_HUMAN]	48.3487	NEUA_HUMAN	CMAS
Q13423	NAD(P) transhydrogenase, mitochondrial OS=Homo sapiens GN=NNT PE=1 SV=3 - [NNTM_HUMAN]	113.823	NNTM_HUMAN	NNT
P15559	NAD(P)H dehydrogenase [quinone] 1 OS=Homo sapiens GN=NQO1 PE=1 SV=1 - [NQO1_HUMAN]	30.848	NQO1_HUMAN	NQO1
Q9NTG7	NAD-dependent protein deacetylase sirtuin-3, mitochondrial OS=Homo sapiens GN=SIRT3 PE=1 SV=2 - [SIR3_HUMAN]	43.5457	SIR3_HUMAN	SIRT3
Q330K2	NADH dehydrogenase (ubiquinone) complex I, assembly factor 6 OS=Homo sapiens GN=NDUFAF6 PE=1 SV=2 - [NDUF6_HUMAN]	38.1519	NDUF6_HUMAN	NDUFAF6
Q9BU61	NADH dehydrogenase [ubiquinone] 1 alpha subcomplex assembly factor 3 OS=Homo sapiens GN=NDUFAF3 PE=1 SV=1 - [NDUF3_HUMAN]	20.3374	NDUF3_HUMAN	NDUFAF3
O95299	NADH dehydrogenase [ubiquinone] 1 alpha subcomplex subunit 10, mitochondrial OS=Homo sapiens GN=NDUFA10 PE=1 SV=1 - [NDUAA_HUMAN]	40.7249	NDUAA_HUMAN	NDUFA10
Q86Y39	NADH dehydrogenase [ubiquinone] 1 alpha subcomplex subunit 11 OS=Homo sapiens GN=NDUFA11 PE=1 SV=3 - [NDUAB_HUMAN]	14.8425	NDUAB_HUMAN	NDUFA11
Q9P0J0	NADH dehydrogenase [ubiquinone] 1 alpha subcomplex subunit 13 OS=Homo sapiens GN=NDUFA13 PE=1 SV=3 - [NDUAD_HUMAN]	16.6876	NDUAD_HUMAN	NDUFA13
Q16795	NADH dehydrogenase [ubiquinone] 1 alpha subcomplex subunit 9, mitochondrial OS=Homo sapiens GN=NDUFA9 PE=1 SV=2 - [NDUA9_HUMAN]	42.4826	NDUA9_HUMAN	NDUFA9
O96000	NADH dehydrogenase [ubiquinone] 1 beta subcomplex subunit 10 OS=Homo sapiens GN=NDUFB10 PE=1 SV=3 - [NDUBA_HUMAN]	20.7632	NDUBA_HUMAN	NDUFB10
O95168	NADH dehydrogenase [ubiquinone] 1 beta subcomplex subunit 4 OS=Homo sapiens GN=NDUFB4 PE=1 SV=3 - [NDUB4_HUMAN]	15.1991	NDUB4_HUMAN	NDUFB4
O43674	NADH dehydrogenase [ubiquinone] 1 beta subcomplex subunit 5, mitochondrial OS=Homo sapiens GN=NDUFB5 PE=1 SV=1 - [NDUB5_HUMAN]	21.7366	NDUB5_HUMAN	NDUFB5
O95139	NADH dehydrogenase [ubiquinone] 1 beta subcomplex subunit 6 OS=Homo sapiens GN=NDUFB6 PE=1 SV=3 - [NDUB6_HUMAN]	15.4791	NDUB6_HUMAN	NDUFB6
P49821	NADH dehydrogenase [ubiquinone] flavoprotein 1, mitochondrial OS=Homo sapiens GN=NDUFV1 PE=1 SV=4 - [NDUV1_HUMAN]	50.7848	NDUV1_HUMAN	NDUFV1
O75306	NADH dehydrogenase [ubiquinone] iron-sulfur protein 2, mitochondrial OS=Homo sapiens GN=NDUFS2 PE=1 SV=2 - [NDUS2_HUMAN]	52.5117	NDUS2_HUMAN	NDUFS2
O75489	NADH dehydrogenase [ubiquinone] iron-sulfur protein 3, mitochondrial OS=Homo sapiens GN=NDUFS3 PE=1 SV=1 - [NDUS3_HUMAN]	30.2227	NDUS3_HUMAN	NDUFS3
O75251	NADH dehydrogenase [ubiquinone] iron-sulfur protein 7, mitochondrial OS=Homo sapiens GN=NDUFS7 PE=1 SV=3 - [NDUS7_HUMAN]	23.5481	NDUS7_HUMAN	NDUFS7
O00217	NADH dehydrogenase [ubiquinone] iron-sulfur protein 8, mitochondrial OS=Homo sapiens GN=NDUFS8 PE=1 SV=1 - [NDUS8_HUMAN]	23.6896	NDUS8_HUMAN	NDUFS8
P28331	NADH-ubiquinone oxidoreductase 75 kDa subunit, mitochondrial OS=Homo sapiens GN=NDUFS1 PE=1 SV=3 - [NDUS1_HUMAN]	79.4165	NDUS1_HUMAN	NDUFS1
P03915	NADH-ubiquinone oxidoreductase chain 5 OS=Homo sapiens GN=MT-ND5 PE=1 SV=2 - [NU5M_HUMAN]	66.9824	NU5M_HUMAN	MT-ND5
P16435	NADPH--cytochrome P450 reductase OS=Homo sapiens GN=POR PE=1 SV=2 - [NCPR_HUMAN]	76.6413	NCPR_HUMAN	POR
Q9BXJ9	N-alpha-acetyltransferase 15, NatA auxiliary subunit OS=Homo sapiens GN=NAA15 PE=1 SV=1 - [NAA15_HUMAN]	101.208	NAA15_HUMAN	NAA15
Q147X3	N-alpha-acetyltransferase 30 OS=Homo sapiens GN=NAA30 PE=1 SV=1 - [NAA30_HUMAN]	39.2946	NAA30_HUMAN	NAA30
Q9BRA0	N-alpha-acetyltransferase 38, NatC auxiliary subunit OS=Homo sapiens GN=NAA38 PE=1 SV=1 - [LSMD1_HUMAN]	13.5056	LSMD1_HUMAN	NAA38
Q8WY41	Nanos homolog 1 OS=Homo sapiens GN=NANOS1 PE=1 SV=2 - [NANO1_HUMAN]	30.211	NANO1_HUMAN	NANOS1
Q9Y2A7	Nck-associated protein 1 OS=Homo sapiens GN=NCKAP1 PE=1 SV=1 - [NCKP1_HUMAN]	128.707	NCKP1_HUMAN	NCKAP1
P55160	Nck-associated protein 1-like OS=Homo sapiens GN=NCKAP1L PE=1 SV=3 - [NCKPL_HUMAN]	128.071	NCKPL_HUMAN	NCKAP1L
O14513	Nck-associated protein 5 OS=Homo sapiens GN=NCKAP5 PE=1 SV=2 - [NCKP5_HUMAN]	208.409	NCKP5_HUMAN	NCKAP5
Q9HCH0	Nck-associated protein 5-like OS=Homo sapiens GN=NCKAP5L PE=1 SV=2 - [NCK5L_HUMAN]	138.927	NCK5L_HUMAN	NCKAP5L
Q9NZQ3	NCK-interacting protein with SH3 domain OS=Homo sapiens GN=NCKIPSD PE=1 SV=1 - [SPN90_HUMAN]	78.9101	SPN90_HUMAN	NCKIPSD
Q9BT67	NEDD4 family-interacting protein 1 OS=Homo sapiens GN=NDFIP1 PE=1 SV=1 - [NFIP1_HUMAN]	24.8834	NFIP1_HUMAN	NDFIP1
Q5TBK1	NEDD4-binding protein 2-like 1 OS=Homo sapiens GN=N4BP2L1 PE=2 SV=1 - [N42L1_HUMAN]	28.9634	N42L1_HUMAN	N4BP2L1
Q9H3P2	Negative elongation factor A OS=Homo sapiens GN=NELFA PE=1 SV=3 - [NELFA_HUMAN]	57.2408	NELFA_HUMAN	NELFA
Q8WX92	Negative elongation factor B OS=Homo sapiens GN=NELFB PE=1 SV=1 - [NELFB_HUMAN]	65.6554	NELFB_HUMAN	NELFB
Q8IXH7	Negative elongation factor C/D OS=Homo sapiens GN=NELFCD PE=1 SV=2 - [NELFD_HUMAN]	66.2043	NELFD_HUMAN	NELFCD
O15259	Nephrocystin-1 OS=Homo sapiens GN=NPHP1 PE=1 SV=1 - [NPHP1_HUMAN]	83.2472	NPHP1_HUMAN	NPHP1
Q8NF91	Nesprin-1 OS=Homo sapiens GN=SYNE1 PE=1 SV=4 - [SYNE1_HUMAN]	1010.46	SYNE1_HUMAN	SYNE1
Q8WXH0	Nesprin-2 OS=Homo sapiens GN=SYNE2 PE=1 SV=3 - [SYNE2_HUMAN]	795.944	SYNE2_HUMAN	SYNE2
P48681	Nestin OS=Homo sapiens GN=NES PE=1 SV=2 - [NEST_HUMAN]	177.332	NEST_HUMAN	NES
Q9HB63	Netrin-4 OS=Homo sapiens GN=NTN4 PE=1 SV=2 - [NET4_HUMAN]	70.0244	NET4_HUMAN	NTN4
Q96SB3	Neurabin-2 OS=Homo sapiens GN=PPP1R9B PE=1 SV=2 - [NEB2_HUMAN]	89.1377	NEB2_HUMAN	PPP1R9B
Q8NFP9	Neurobeachin OS=Homo sapiens GN=NBEA PE=1 SV=3 - [NBEA_HUMAN]	327.614	NBEA_HUMAN	NBEA
Q6ZNJ1	Neurobeachin-like protein 2 OS=Homo sapiens GN=NBEAL2 PE=1 SV=2 - [NBEL2_HUMAN]	302.326	NBEL2_HUMAN	NBEAL2
Q09666	Neuroblast differentiation-associated protein AHNAK OS=Homo sapiens GN=AHNAK PE=1 SV=2 - [AHNK_HUMAN]	628.699	AHNK_HUMAN	AHNAK
Q9UBB6	Neurochondrin OS=Homo sapiens GN=NCDN PE=1 SV=1 - [NCDN_HUMAN]	78.8136	NCDN_HUMAN	NCDN
P21359	Neurofibromin OS=Homo sapiens GN=NF1 PE=1 SV=2 - [NF1_HUMAN]	319.168	NF1_HUMAN	NF1
P07196	Neurofilament light polypeptide OS=Homo sapiens GN=NEFL PE=1 SV=3 - [NFL_HUMAN]	61.4792	NFL_HUMAN	NEFL
Q9UM47	Neurogenic locus notch homolog protein 3 OS=Homo sapiens GN=NOTCH3 PE=1 SV=2 - [NOTC3_HUMAN]	243.468	NOTC3_HUMAN	NOTCH3
Q99466	Neurogenic locus notch homolog protein 4 OS=Homo sapiens GN=NOTCH4 PE=1 SV=2 - [NOTC4_HUMAN]	209.48	NOTC4_HUMAN	NOTCH4
Q92686	Neurogranin OS=Homo sapiens GN=NRGN PE=1 SV=1 - [NEUG_HUMAN]	7.61366	NEUG_HUMAN	NRGN
Q9NZ94	Neuroligin-3 OS=Homo sapiens GN=NLGN3 PE=1 SV=2 - [NLGN3_HUMAN]	93.8361	NLGN3_HUMAN	NLGN3
Q8IVL1	Neuron navigator 2 OS=Homo sapiens GN=NAV2 PE=1 SV=3 - [NAV2_HUMAN]	268.003	NAV2_HUMAN	NAV2
Q8IVL0	Neuron navigator 3 OS=Homo sapiens GN=NAV3 PE=1 SV=3 - [NAV3_HUMAN]	255.491	NAV3_HUMAN	NAV3
Q9P242	Neuronal tyrosine-phosphorylated phosphoinositide-3-kinase adapter 2 OS=Homo sapiens GN=NYAP2 PE=1 SV=3 - [NYAP2_HUMAN]	70.504	NYAP2_HUMAN	NYAP2
Q8N729	Neuropeptide W OS=Homo sapiens GN=NPW PE=1 SV=2 - [NPW_HUMAN]	18.0368	NPW_HUMAN	NPW
Q8NC67	Neuropilin and tolloid-like protein 2 OS=Homo sapiens GN=NETO2 PE=1 SV=1 - [NETO2_HUMAN]	59.3544	NETO2_HUMAN	NETO2
O14786	Neuropilin-1 OS=Homo sapiens GN=NRP1 PE=1 SV=3 - [NRP1_HUMAN]	103.069	NRP1_HUMAN	NRP1
Q14697	Neutral alpha-glucosidase AB OS=Homo sapiens GN=GANAB PE=1 SV=3 - [GANAB_HUMAN]	106.807	GANAB_HUMAN	GANAB
Q15758	Neutral amino acid transporter B(0) OS=Homo sapiens GN=SLC1A5 PE=1 SV=2 - [AAAT_HUMAN]	56.5623	AAAT_HUMAN	SLC1A5
Q0ZGT2	Nexilin OS=Homo sapiens GN=NEXN PE=1 SV=1 - [NEXN_HUMAN]	80.6087	NEXN_HUMAN	NEXN
Q14596	Next to BRCA1 gene 1 protein OS=Homo sapiens GN=NBR1 PE=1 SV=3 - [NBR1_HUMAN]	107.346	NBR1_HUMAN	NBR1
O00221	NF-kappa-B inhibitor epsilon OS=Homo sapiens GN=NFKBIE PE=1 SV=3 - [IKBE_HUMAN]	52.8309	IKBE_HUMAN	NFKBIE
Q96TA1	Niban-like protein 1 OS=Homo sapiens GN=FAM129B PE=1 SV=3 - [NIBL1_HUMAN]	84.0847	NIBL1_HUMAN	FAM129B
Q86XR2	Niban-like protein 2 OS=Homo sapiens GN=FAM129C PE=1 SV=2 - [NIBL2_HUMAN]	77.3641	NIBL2_HUMAN	FAM129C
Q969V3	Nicalin OS=Homo sapiens GN=NCLN PE=1 SV=2 - [NCLN_HUMAN]	62.9346	NCLN_HUMAN	NCLN
P43490	Nicotinamide phosphoribosyltransferase OS=Homo sapiens GN=NAMPT PE=1 SV=1 - [NAMPT_HUMAN]	55.4866	NAMPT_HUMAN	NAMPT
O15118	Niemann-Pick C1 protein OS=Homo sapiens GN=NPC1 PE=1 SV=2 - [NPC1_HUMAN]	142.074	NPC1_HUMAN	NPC1
Q7Z2Y5	Nik-related protein kinase OS=Homo sapiens GN=NRK PE=1 SV=2 - [NRK_HUMAN]	178.369	NRK_HUMAN	NRK
Q8N4C6	Ninein OS=Homo sapiens GN=NIN PE=1 SV=4 - [NIN_HUMAN]	243.098	NIN_HUMAN	NIN
Q6KC79	Nipped-B-like protein OS=Homo sapiens GN=NIPBL PE=1 SV=2 - [NIPBL_HUMAN]	315.854	NIPBL_HUMAN	NIPBL
Q9NPP4	NLR family CARD domain-containing protein 4 OS=Homo sapiens GN=NLRC4 PE=1 SV=2 - [NLRC4_HUMAN]	116.085	NLRC4_HUMAN	NLRC4
Q9HBL8	NmrA-like family domain-containing protein 1 OS=Homo sapiens GN=NMRAL1 PE=1 SV=1 - [NMRL1_HUMAN]	33.3233	NMRL1_HUMAN	NMRAL1
Q9H9Q4	Non-homologous end-joining factor 1 OS=Homo sapiens GN=NHEJ1 PE=1 SV=1 - [NHEJ1_HUMAN]	33.3159	NHEJ1_HUMAN	NHEJ1
Q15233	Non-POU domain-containing octamer-binding protein OS=Homo sapiens GN=NONO PE=1 SV=4 - [NONO_HUMAN]	54.1973	NONO_HUMAN	NONO
Q9BV86	N-terminal Xaa-Pro-Lys N-methyltransferase 1 OS=Homo sapiens GN=NTMT1 PE=1 SV=3 - [NTM1A_HUMAN]	25.3708	NTM1A_HUMAN	NTMT1
P49321	Nuclear autoantigenic sperm protein OS=Homo sapiens GN=NASP PE=1 SV=2 - [NASP_HUMAN]	85.1861	NASP_HUMAN	NASP
Q09161	Nuclear cap-binding protein subunit 1 OS=Homo sapiens GN=NCBP1 PE=1 SV=1 - [NCBP1_HUMAN]	91.7805	NCBP1_HUMAN	NCBP1
Q53F19	Nuclear cap-binding protein subunit 3 OS=Homo sapiens GN=NCBP3 PE=1 SV=2 - [NCBP3_HUMAN]	70.5493	NCBP3_HUMAN	NCBP3
Q6P4R8	Nuclear factor related to kappa-B-binding protein OS=Homo sapiens GN=NFRKB PE=1 SV=2 - [NFRKB_HUMAN]	138.915	NFRKB_HUMAN	NFRKB
Q7Z417	Nuclear fragile X mental retardation-interacting protein 2 OS=Homo sapiens GN=NUFIP2 PE=1 SV=1 - [NUFP2_HUMAN]	76.0747	NUFP2_HUMAN	NUFIP2
Q8WUM0	Nuclear pore complex protein Nup133 OS=Homo sapiens GN=NUP133 PE=1 SV=2 - [NU133_HUMAN]	128.898	NU133_HUMAN	NUP133
P49790	Nuclear pore complex protein Nup153 OS=Homo sapiens GN=NUP153 PE=1 SV=2 - [NU153_HUMAN]	153.843	NU153_HUMAN	NUP153
O75694	Nuclear pore complex protein Nup155 OS=Homo sapiens GN=NUP155 PE=1 SV=1 - [NU155_HUMAN]	155.1	NU155_HUMAN	NUP155
Q12769	Nuclear pore complex protein Nup160 OS=Homo sapiens GN=NUP160 PE=1 SV=3 - [NU160_HUMAN]	162.017	NU160_HUMAN	NUP160
Q92621	Nuclear pore complex protein Nup205 OS=Homo sapiens GN=NUP205 PE=1 SV=3 - [NU205_HUMAN]	227.776	NU205_HUMAN	NUP205
Q9BW27	Nuclear pore complex protein Nup85 OS=Homo sapiens GN=NUP85 PE=1 SV=1 - [NUP85_HUMAN]	74.9711	NUP85_HUMAN	NUP85
Q8N1F7	Nuclear pore complex protein Nup93 OS=Homo sapiens GN=NUP93 PE=1 SV=2 - [NUP93_HUMAN]	93.4296	NUP93_HUMAN	NUP93
P52948	Nuclear pore complex protein Nup98-Nup96 OS=Homo sapiens GN=NUP98 PE=1 SV=4 - [NUP98_HUMAN]	197.457	NUP98_HUMAN	NUP98
Q8TEM1	Nuclear pore membrane glycoprotein 210 OS=Homo sapiens GN=NUP210 PE=1 SV=3 - [PO210_HUMAN]	204.983	PO210_HUMAN	NUP210
Q8TAT6	Nuclear protein localization protein 4 homolog OS=Homo sapiens GN=NPLOC4 PE=1 SV=3 - [NPL4_HUMAN]	68.0769	NPL4_HUMAN	NPLOC4
O75376	Nuclear receptor corepressor 1 OS=Homo sapiens GN=NCOR1 PE=1 SV=2 - [NCOR1_HUMAN]	270.044	NCOR1_HUMAN	NCOR1
Q9Y618	Nuclear receptor corepressor 2 OS=Homo sapiens GN=NCOR2 PE=1 SV=2 - [NCOR2_HUMAN]	274.635	NCOR2_HUMAN	NCOR2
O75469	Nuclear receptor subfamily 1 group I member 2 OS=Homo sapiens GN=NR1I2 PE=1 SV=1 - [NR1I2_HUMAN]	49.729	NR1I2_HUMAN	NR1I2
Q14994	Nuclear receptor subfamily 1 group I member 3 OS=Homo sapiens GN=NR1I3 PE=1 SV=2 - [NR1I3_HUMAN]	39.9166	NR1I3_HUMAN	NR1I3
P61970	Nuclear transport factor 2 OS=Homo sapiens GN=NUTF2 PE=1 SV=1 - [NTF2_HUMAN]	14.469	NTF2_HUMAN	NUTF2
O15381	Nuclear valosin-containing protein-like OS=Homo sapiens GN=NVL PE=1 SV=1 - [NVL_HUMAN]	94.991	NVL_HUMAN	NVL
P67809	Nuclease-sensitive element-binding protein 1 OS=Homo sapiens GN=YBX1 PE=1 SV=3 - [YBOX1_HUMAN]	35.9027	YBOX1_HUMAN	YBX1
Q14978	Nucleolar and coiled-body phosphoprotein 1 OS=Homo sapiens GN=NOLC1 PE=1 SV=2 - [NOLC1_HUMAN]	73.5596	NOLC1_HUMAN	NOLC1
Q9BXS6	Nucleolar and spindle-associated protein 1 OS=Homo sapiens GN=NUSAP1 PE=1 SV=1 - [NUSAP_HUMAN]	49.4219	NUSAP_HUMAN	NUSAP1
O00567	Nucleolar protein 56 OS=Homo sapiens GN=NOP56 PE=1 SV=4 - [NOP56_HUMAN]	66.0087	NOP56_HUMAN	NOP56
Q9Y2X3	Nucleolar protein 58 OS=Homo sapiens GN=NOP58 PE=1 SV=1 - [NOP58_HUMAN]	59.5405	NOP58_HUMAN	NOP58
Q86U38	Nucleolar protein 9 OS=Homo sapiens GN=NOP9 PE=1 SV=1 - [NOP9_HUMAN]	69.3945	NOP9_HUMAN	NOP9
P19338	Nucleolin OS=Homo sapiens GN=NCL PE=1 SV=3 - [NUCL_HUMAN]	76.5684	NUCL_HUMAN	NCL
P06748	Nucleophosmin OS=Homo sapiens GN=NPM1 PE=1 SV=2 - [NPM_HUMAN]	32.5548	NPM_HUMAN	NPM1
Q86SE8	Nucleoplasmin-2 OS=Homo sapiens GN=NPM2 PE=1 SV=1 - [NPM2_HUMAN]	24.1372	NPM2_HUMAN	NPM2
O75607	Nucleoplasmin-3 OS=Homo sapiens GN=NPM3 PE=1 SV=3 - [NPM3_HUMAN]	19.3314	NPM3_HUMAN	NPM3
Q9BTX1	Nucleoporin NDC1 OS=Homo sapiens GN=NDC1 PE=1 SV=2 - [NDC1_HUMAN]	76.2554	NDC1_HUMAN	NDC1
Q5SRE5	Nucleoporin NUP188 homolog OS=Homo sapiens GN=NUP188 PE=1 SV=1 - [NU188_HUMAN]	195.917	NU188_HUMAN	NUP188
Q8NFH5	Nucleoporin NUP53 OS=Homo sapiens GN=NUP35 PE=1 SV=1 - [NUP53_HUMAN]	34.7515	NUP53_HUMAN	NUP35
O15504	Nucleoporin-like protein 2 OS=Homo sapiens GN=NUPL2 PE=1 SV=1 - [NUPL2_HUMAN]	44.844	NUPL2_HUMAN	NUPL2
Q9Y5B8	Nucleoside diphosphate kinase 7 OS=Homo sapiens GN=NME7 PE=1 SV=1 - [NDK7_HUMAN]	42.4643	NDK7_HUMAN	NME7
P15531	Nucleoside diphosphate kinase A OS=Homo sapiens GN=NME1 PE=1 SV=1 - [NDKA_HUMAN]	17.1377	NDKA_HUMAN	NME1
P22392	Nucleoside diphosphate kinase B OS=Homo sapiens GN=NME2 PE=1 SV=1 - [NDKB_HUMAN]	17.2869	NDKB_HUMAN	NME2
P55209	Nucleosome assembly protein 1-like 1 OS=Homo sapiens GN=NAP1L1 PE=1 SV=1 - [NP1L1_HUMAN]	45.3459	NP1L1_HUMAN	NAP1L1
Q99733	Nucleosome assembly protein 1-like 4 OS=Homo sapiens GN=NAP1L4 PE=1 SV=1 - [NP1L4_HUMAN]	42.7969	NP1L4_HUMAN	NAP1L4
Q9Y239	Nucleotide-binding oligomerization domain-containing protein 1 OS=Homo sapiens GN=NOD1 PE=1 SV=1 - [NOD1_HUMAN]	107.622	NOD1_HUMAN	NOD1
Q86Y26	NUT family member 1 OS=Homo sapiens GN=NUTM1 PE=1 SV=2 - [NUTM1_HUMAN]	120.239	NUTM1_HUMAN	NUTM1
Q6UWF7	NXPE family member 4 OS=Homo sapiens GN=NXPE4 PE=2 SV=1 - [NXPE4_HUMAN]	62.2229	NXPE4_HUMAN	NXPE4
Q9BQ69	O-acetyl-ADP-ribose deacetylase MACROD1 OS=Homo sapiens GN=MACROD1 PE=1 SV=2 - [MACD1_HUMAN]	35.4827	MACD1_HUMAN	MACROD1
Q5VST9	Obscurin OS=Homo sapiens GN=OBSCN PE=1 SV=3 - [OBSCN_HUMAN]	867.94	OBSCN_HUMAN	OBSCN
Q56VL3	OCIA domain-containing protein 2 OS=Homo sapiens GN=OCIAD2 PE=1 SV=1 - [OCAD2_HUMAN]	16.9426	OCAD2_HUMAN	OCIAD2
Q8NGC7	Olfactory receptor 11H6 OS=Homo sapiens GN=OR11H6 PE=3 SV=1 - [O11H6_HUMAN]	36.7629	O11H6_HUMAN	OR11H6
Q9GZK3	Olfactory receptor 2B2 OS=Homo sapiens GN=OR2B2 PE=2 SV=1 - [OR2B2_HUMAN]	40.385	OR2B2_HUMAN	OR2B2
O95371	Olfactory receptor 2C1 OS=Homo sapiens GN=OR2C1 PE=2 SV=3 - [OR2C1_HUMAN]	34.3891	OR2C1_HUMAN	OR2C1
Q8NGJ2	Olfactory receptor 52H1 OS=Homo sapiens GN=OR52H1 PE=2 SV=3 - [O52H1_HUMAN]	35.5675	O52H1_HUMAN	OR52H1
Q8NH60	Olfactory receptor 52J3 OS=Homo sapiens GN=OR52J3 PE=3 SV=2 - [O52J3_HUMAN]	35.0677	O52J3_HUMAN	OR52J3
Q8NGW1	Olfactory receptor 6B3 OS=Homo sapiens GN=OR6B3 PE=3 SV=1 - [OR6B3_HUMAN]	37.2075	OR6B3_HUMAN	OR6B3
Q8NGX8	Olfactory receptor 6Y1 OS=Homo sapiens GN=OR6Y1 PE=3 SV=1 - [OR6Y1_HUMAN]	36.6108	OR6Y1_HUMAN	OR6Y1
Q8TAK6	Oligodendrocyte transcription factor 1 OS=Homo sapiens GN=OLIG1 PE=1 SV=2 - [OLIG1_HUMAN]	27.8877	OLIG1_HUMAN	OLIG1
O60890	Oligophrenin-1 OS=Homo sapiens GN=OPHN1 PE=1 SV=1 - [OPHN1_HUMAN]	91.5829	OPHN1_HUMAN	OPHN1
Q9NRP0	Oligosaccharyltransferase complex subunit OSTC OS=Homo sapiens GN=OSTC PE=1 SV=1 - [OSTC_HUMAN]	16.8178	OSTC_HUMAN	OSTC
O75665	Oral-facial-digital syndrome 1 protein OS=Homo sapiens GN=OFD1 PE=1 SV=1 - [OFD1_HUMAN]	116.599	OFD1_HUMAN	OFD1
P04181	Ornithine aminotransferase, mitochondrial OS=Homo sapiens GN=OAT PE=1 SV=1 - [OAT_HUMAN]	48.5042	OAT_HUMAN	OAT
Q86WC4	Osteopetrosis-associated transmembrane protein 1 OS=Homo sapiens GN=OSTM1 PE=1 SV=1 - [OSTM1_HUMAN]	37.2326	OSTM1_HUMAN	OSTM1
Q9BZF2	Oxysterol-binding protein-related protein 7 OS=Homo sapiens GN=OSBPL7 PE=1 SV=1 - [OSBL7_HUMAN]	95.3717	OSBL7_HUMAN	OSBPL7
Q96SU4	Oxysterol-binding protein-related protein 9 OS=Homo sapiens GN=OSBPL9 PE=1 SV=2 - [OSBL9_HUMAN]	83.1324	OSBL9_HUMAN	OSBPL9
Q15645	Pachytene checkpoint protein 2 homolog OS=Homo sapiens GN=TRIP13 PE=1 SV=2 - [PCH2_HUMAN]	48.5205	PCH2_HUMAN	TRIP13
Q8IUH4	Palmitoyltransferase ZDHHC13 OS=Homo sapiens GN=ZDHHC13 PE=1 SV=3 - [ZDH13_HUMAN]	70.8141	ZDH13_HUMAN	ZDHHC13
P55259	Pancreatic secretory granule membrane major glycoprotein GP2 OS=Homo sapiens GN=GP2 PE=2 SV=3 - [GP2_HUMAN]	59.4417	GP2_HUMAN	GP2
Q9NVE7	Pantothenate kinase 4 OS=Homo sapiens GN=PANK4 PE=1 SV=1 - [PANK4_HUMAN]	85.937	PANK4_HUMAN	PANK4
Q6P1J9	Parafibromin OS=Homo sapiens GN=CDC73 PE=1 SV=1 - [CDC73_HUMAN]	60.5391	CDC73_HUMAN	CDC73
Q8IXS6	Paralemmin-2 OS=Homo sapiens GN=PALM2 PE=1 SV=3 - [PALM2_HUMAN]	42.1593	PALM2_HUMAN	PALM2
Q9UQ90	Paraplegin OS=Homo sapiens GN=SPG7 PE=1 SV=2 - [SPG7_HUMAN]	88.1789	SPG7_HUMAN	SPG7
Q96AD5	Patatin-like phospholipase domain-containing protein 2 OS=Homo sapiens GN=PNPLA2 PE=1 SV=1 - [PLPL2_HUMAN]	55.2807	PLPL2_HUMAN	PNPLA2
P41247	Patatin-like phospholipase domain-containing protein 4 OS=Homo sapiens GN=PNPLA4 PE=2 SV=3 - [PLPL4_HUMAN]	27.9627	PLPL4_HUMAN	PNPLA4
Q3KNS1	Patched domain-containing protein 3 OS=Homo sapiens GN=PTCHD3 PE=1 SV=3 - [PTHD3_HUMAN]	86.8158	PTHD3_HUMAN	PTCHD3
Q5JVF3	PCI domain-containing protein 2 OS=Homo sapiens GN=PCID2 PE=1 SV=2 - [PCID2_HUMAN]	45.9998	PCID2_HUMAN	PCID2
Q5EBL8	PDZ domain-containing protein 11 OS=Homo sapiens GN=PDZD11 PE=1 SV=2 - [PDZ11_HUMAN]	16.1213	PDZ11_HUMAN	PDZD11
O14908	PDZ domain-containing protein GIPC1 OS=Homo sapiens GN=GIPC1 PE=1 SV=2 - [GIPC1_HUMAN]	36.0267	GIPC1_HUMAN	GIPC1
Q96EY7	Pentatricopeptide repeat domain-containing protein 3, mitochondrial OS=Homo sapiens GN=PTCD3 PE=1 SV=3 - [PTCD3_HUMAN]	78.4997	PTCD3_HUMAN	PTCD3
O75127	Pentatricopeptide repeat-containing protein 1, mitochondrial OS=Homo sapiens GN=PTCD1 PE=1 SV=2 - [PTCD1_HUMAN]	78.8058	PTCD1_HUMAN	PTCD1
O75570	Peptide chain release factor 1, mitochondrial OS=Homo sapiens GN=MTRF1 PE=1 SV=2 - [RF1M_HUMAN]	52.2728	RF1M_HUMAN	MTRF1
Q96IV0	Peptide-N(4)-(N-acetyl-beta-glucosaminyl)asparagine amidase OS=Homo sapiens GN=NGLY1 PE=1 SV=1 - [NGLY1_HUMAN]	74.3434	NGLY1_HUMAN	NGLY1
P62937	Peptidyl-prolyl cis-trans isomerase A OS=Homo sapiens GN=PPIA PE=1 SV=2 - [PPIA_HUMAN]	18.0009	PPIA_HUMAN	PPIA
P23284	Peptidyl-prolyl cis-trans isomerase B OS=Homo sapiens GN=PPIB PE=1 SV=2 - [PPIB_HUMAN]	23.7275	PPIB_HUMAN	PPIB
Q6UX04	Peptidyl-prolyl cis-trans isomerase CWC27 homolog OS=Homo sapiens GN=CWC27 PE=1 SV=1 - [CWC27_HUMAN]	53.8142	CWC27_HUMAN	CWC27
Q9NYL4	Peptidyl-prolyl cis-trans isomerase FKBP11 OS=Homo sapiens GN=FKBP11 PE=1 SV=1 - [FKB11_HUMAN]	22.1663	FKB11_HUMAN	FKBP11
Q14318	Peptidyl-prolyl cis-trans isomerase FKBP8 OS=Homo sapiens GN=FKBP8 PE=1 SV=2 - [FKBP8_HUMAN]	44.5337	FKBP8_HUMAN	FKBP8
O43447	Peptidyl-prolyl cis-trans isomerase H OS=Homo sapiens GN=PPIH PE=1 SV=1 - [PPIH_HUMAN]	19.1956	PPIH_HUMAN	PPIH
Q9Y3C6	Peptidyl-prolyl cis-trans isomerase-like 1 OS=Homo sapiens GN=PPIL1 PE=1 SV=1 - [PPIL1_HUMAN]	18.2251	PPIL1_HUMAN	PPIL1
Q9H2H8	Peptidyl-prolyl cis-trans isomerase-like 3 OS=Homo sapiens GN=PPIL3 PE=1 SV=1 - [PPIL3_HUMAN]	18.1429	PPIL3_HUMAN	PPIL3
P14222	Perforin-1 OS=Homo sapiens GN=PRF1 PE=1 SV=1 - [PERF_HUMAN]	61.3387	PERF_HUMAN	PRF1
O95613	Pericentrin OS=Homo sapiens GN=PCNT PE=1 SV=4 - [PCNT_HUMAN]	377.806	PCNT_HUMAN	PCNT
Q96Q06	Perilipin-4 OS=Homo sapiens GN=PLIN4 PE=1 SV=2 - [PLIN4_HUMAN]	134.349	PLIN4_HUMAN	PLIN4
Q13610	Periodic tryptophan protein 1 homolog OS=Homo sapiens GN=PWP1 PE=1 SV=1 - [PWP1_HUMAN]	55.7931	PWP1_HUMAN	PWP1
O60437	Periplakin OS=Homo sapiens GN=PPL PE=1 SV=4 - [PEPL_HUMAN]	204.623	PEPL_HUMAN	PPL
Q06830	Peroxiredoxin-1 OS=Homo sapiens GN=PRDX1 PE=1 SV=1 - [PRDX1_HUMAN]	22.0963	PRDX1_HUMAN	PRDX1
P32119	Peroxiredoxin-2 OS=Homo sapiens GN=PRDX2 PE=1 SV=5 - [PRDX2_HUMAN]	21.8782	PRDX2_HUMAN	PRDX2
Q13162	Peroxiredoxin-4 OS=Homo sapiens GN=PRDX4 PE=1 SV=1 - [PRDX4_HUMAN]	30.5208	PRDX4_HUMAN	PRDX4
P30044	Peroxiredoxin-5, mitochondrial OS=Homo sapiens GN=PRDX5 PE=1 SV=4 - [PRDX5_HUMAN]	22.0725	PRDX5_HUMAN	PRDX5
P30041	Peroxiredoxin-6 OS=Homo sapiens GN=PRDX6 PE=1 SV=3 - [PRDX6_HUMAN]	25.0192	PRDX6_HUMAN	PRDX6
Q9NUI1	Peroxisomal 2,4-dienoyl-CoA reductase OS=Homo sapiens GN=DECR2 PE=1 SV=1 - [DECR2_HUMAN]	30.758	DECR2_HUMAN	DECR2
P56589	Peroxisomal biogenesis factor 3 OS=Homo sapiens GN=PEX3 PE=1 SV=1 - [PEX3_HUMAN]	42.1129	PEX3_HUMAN	PEX3
O75192	Peroxisomal membrane protein 11A OS=Homo sapiens GN=PEX11A PE=1 SV=1 - [PX11A_HUMAN]	28.3351	PX11A_HUMAN	PEX11A
O96011	Peroxisomal membrane protein 11B OS=Homo sapiens GN=PEX11B PE=1 SV=1 - [PX11B_HUMAN]	28.4132	PX11B_HUMAN	PEX11B
Q9Y5Y5	Peroxisomal membrane protein PEX16 OS=Homo sapiens GN=PEX16 PE=1 SV=2 - [PEX16_HUMAN]	38.6048	PEX16_HUMAN	PEX16
O43808	Peroxisomal membrane protein PMP34 OS=Homo sapiens GN=SLC25A17 PE=1 SV=1 - [PM34_HUMAN]	34.5448	PM34_HUMAN	SLC25A17
P51659	Peroxisomal multifunctional enzyme type 2 OS=Homo sapiens GN=HSD17B4 PE=1 SV=3 - [DHB4_HUMAN]	79.6363	DHB4_HUMAN	HSD17B4
P50542	Peroxisomal targeting signal 1 receptor OS=Homo sapiens GN=PEX5 PE=1 SV=3 - [PEX5_HUMAN]	70.8207	PEX5_HUMAN	PEX5
Q13608	Peroxisome assembly factor 2 OS=Homo sapiens GN=PEX6 PE=1 SV=2 - [PEX6_HUMAN]	103.996	PEX6_HUMAN	PEX6
O43933	Peroxisome biogenesis factor 1 OS=Homo sapiens GN=PEX1 PE=1 SV=1 - [PEX1_HUMAN]	142.778	PEX1_HUMAN	PEX1
Q03181	Peroxisome proliferator-activated receptor delta OS=Homo sapiens GN=PPARD PE=1 SV=1 - [PPARD_HUMAN]	49.8712	PPARD_HUMAN	PPARD
Q5VV67	Peroxisome proliferator-activated receptor gamma coactivator-related protein 1 OS=Homo sapiens GN=PPRC1 PE=1 SV=1 - [PPRC1_HUMAN]	177.434	PPRC1_HUMAN	PPRC1
O00541	Pescadillo homolog OS=Homo sapiens GN=PES1 PE=1 SV=1 - [PESC_HUMAN]	67.96	PESC_HUMAN	PES1
Q8NDX1	PH and SEC7 domain-containing protein 4 OS=Homo sapiens GN=PSD4 PE=1 SV=2 - [PSD4_HUMAN]	116.177	PSD4_HUMAN	PSD4
Q13515	Phakinin OS=Homo sapiens GN=BFSP2 PE=1 SV=1 - [BFSP2_HUMAN]	45.8512	BFSP2_HUMAN	BFSP2
Q9P1Y6	PHD and RING finger domain-containing protein 1 OS=Homo sapiens GN=PHRF1 PE=1 SV=3 - [PHRF1_HUMAN]	178.557	PHRF1_HUMAN	PHRF1
Q96BD5	PHD finger protein 21A OS=Homo sapiens GN=PHF21A PE=1 SV=1 - [PF21A_HUMAN]	74.8071	PF21A_HUMAN	PHF21A
Q92576	PHD finger protein 3 OS=Homo sapiens GN=PHF3 PE=1 SV=3 - [PHF3_HUMAN]	229.339	PHF3_HUMAN	PHF3
Q9Y285	Phenylalanine--tRNA ligase alpha subunit OS=Homo sapiens GN=FARSA PE=1 SV=3 - [SYFA_HUMAN]	57.5275	SYFA_HUMAN	FARSA
Q9NSD9	Phenylalanine--tRNA ligase beta subunit OS=Homo sapiens GN=FARSB PE=1 SV=3 - [SYFB_HUMAN]	66.0735	SYFB_HUMAN	FARSB
P11086	Phenylethanolamine N-methyltransferase OS=Homo sapiens GN=PNMT PE=1 SV=1 - [PNMT_HUMAN]	30.8356	PNMT_HUMAN	PNMT
Q8IZ21	Phosphatase and actin regulator 4 OS=Homo sapiens GN=PHACTR4 PE=1 SV=1 - [PHAR4_HUMAN]	78.1631	PHAR4_HUMAN	PHACTR4
Q00325	Phosphate carrier protein, mitochondrial OS=Homo sapiens GN=SLC25A3 PE=1 SV=2 - [MPCP_HUMAN]	40.0687	MPCP_HUMAN	SLC25A3
O95674	Phosphatidate cytidylyltransferase 2 OS=Homo sapiens GN=CDS2 PE=1 SV=1 - [CDS2_HUMAN]	51.3841	CDS2_HUMAN	CDS2
Q96BW9	Phosphatidate cytidylyltransferase, mitochondrial OS=Homo sapiens GN=TAMM41 PE=1 SV=2 - [TAM41_HUMAN]	51.0337	TAM41_HUMAN	TAMM41
Q92539	Phosphatidate phosphatase LPIN2 OS=Homo sapiens GN=LPIN2 PE=1 SV=1 - [LPIN2_HUMAN]	99.3372	LPIN2_HUMAN	LPIN2
Q9BQK8	Phosphatidate phosphatase LPIN3 OS=Homo sapiens GN=LPIN3 PE=1 SV=3 - [LPIN3_HUMAN]	93.5564	LPIN3_HUMAN	LPIN3
Q8NHU3	Phosphatidylcholine:ceramide cholinephosphotransferase 2 OS=Homo sapiens GN=SGMS2 PE=1 SV=1 - [SMS2_HUMAN]	42.2527	SMS2_HUMAN	SGMS2
Q8WUK0	Phosphatidylglycerophosphatase and protein-tyrosine phosphatase 1 OS=Homo sapiens GN=PTPMT1 PE=1 SV=1 - [PTPM1_HUMAN]	22.8291	PTPM1_HUMAN	PTPMT1
Q9NTJ5	Phosphatidylinositide phosphatase SAC1 OS=Homo sapiens GN=SACM1L PE=1 SV=2 - [SAC1_HUMAN]	66.924	SAC1_HUMAN	SACM1L
Q8NEB9	Phosphatidylinositol 3-kinase catalytic subunit type 3 OS=Homo sapiens GN=PIK3C3 PE=1 SV=1 - [PK3C3_HUMAN]	101.485	PK3C3_HUMAN	PIK3C3
Q9UBF8	Phosphatidylinositol 4-kinase beta OS=Homo sapiens GN=PI4KB PE=1 SV=1 - [PI4KB_HUMAN]	91.3214	PI4KB_HUMAN	PI4KB
O00443	Phosphatidylinositol 4-phosphate 3-kinase C2 domain-containing subunit alpha OS=Homo sapiens GN=PIK3C2A PE=1 SV=2 - [P3C2A_HUMAN]	190.559	P3C2A_HUMAN	PIK3C2A
O00750	Phosphatidylinositol 4-phosphate 3-kinase C2 domain-containing subunit beta OS=Homo sapiens GN=PIK3C2B PE=1 SV=2 - [P3C2B_HUMAN]	184.651	P3C2B_HUMAN	PIK3C2B
Q9H490	Phosphatidylinositol glycan anchor biosynthesis class U protein OS=Homo sapiens GN=PIGU PE=1 SV=3 - [PIGU_HUMAN]	50.0187	PIGU_HUMAN	PIGU
P37287	Phosphatidylinositol N-acetylglucosaminyltransferase subunit A OS=Homo sapiens GN=PIGA PE=1 SV=1 - [PIGA_HUMAN]	54.0921	PIGA_HUMAN	PIGA
Q13492	Phosphatidylinositol-binding clathrin assembly protein OS=Homo sapiens GN=PICALM PE=1 SV=2 - [PICAL_HUMAN]	70.71	PICAL_HUMAN	PICALM
Q07326	Phosphatidylinositol-glycan biosynthesis class F protein OS=Homo sapiens GN=PIGF PE=1 SV=1 - [PIGF_HUMAN]	24.8732	PIGF_HUMAN	PIGF
Q9UG56	Phosphatidylserine decarboxylase proenzyme, mitochondrial OS=Homo sapiens GN=PISD PE=2 SV=4 - [PISD_HUMAN]	46.642	PISD_HUMAN	PISD
P48651	Phosphatidylserine synthase 1 OS=Homo sapiens GN=PTDSS1 PE=1 SV=1 - [PTSS1_HUMAN]	55.4911	PTSS1_HUMAN	PTDSS1
Q96G03	Phosphoglucomutase-2 OS=Homo sapiens GN=PGM2 PE=1 SV=4 - [PGM2_HUMAN]	68.2404	PGM2_HUMAN	PGM2
P00558	Phosphoglycerate kinase 1 OS=Homo sapiens GN=PGK1 PE=1 SV=3 - [PGK1_HUMAN]	44.5861	PGK1_HUMAN	PGK1
Q9Y263	Phospholipase A-2-activating protein OS=Homo sapiens GN=PLAA PE=1 SV=2 - [PLAP_HUMAN]	87.1014	PLAP_HUMAN	PLAA
O14939	Phospholipase D2 OS=Homo sapiens GN=PLD2 PE=1 SV=2 - [PLD2_HUMAN]	105.92	PLD2_HUMAN	PLD2
Q15126	Phosphomevalonate kinase OS=Homo sapiens GN=PMVK PE=1 SV=3 - [PMVK_HUMAN]	21.9812	PMVK_HUMAN	PMVK
O60256	Phosphoribosyl pyrophosphate synthase-associated protein 2 OS=Homo sapiens GN=PRPSAP2 PE=1 SV=1 - [KPRB_HUMAN]	40.8994	KPRB_HUMAN	PRPSAP2
P15735	Phosphorylase b kinase gamma catalytic chain, liver/testis isoform OS=Homo sapiens GN=PHKG2 PE=1 SV=1 - [PHKG2_HUMAN]	46.4127	PHKG2_HUMAN	PHKG2
Q9Y617	Phosphoserine aminotransferase OS=Homo sapiens GN=PSAT1 PE=1 SV=2 - [SERC_HUMAN]	40.3968	SERC_HUMAN	PSAT1
Q6NYC8	Phostensin OS=Homo sapiens GN=PPP1R18 PE=1 SV=1 - [PPR18_HUMAN]	67.9015	PPR18_HUMAN	PPP1R18
Q9NWS0	PIH1 domain-containing protein 1 OS=Homo sapiens GN=PIH1D1 PE=1 SV=1 - [PIHD1_HUMAN]	32.3424	PIHD1_HUMAN	PIH1D1
Q13835	Plakophilin-1 OS=Homo sapiens GN=PKP1 PE=1 SV=2 - [PKP1_HUMAN]	82.8078	PKP1_HUMAN	PKP1
Q9Y446	Plakophilin-3 OS=Homo sapiens GN=PKP3 PE=1 SV=1 - [PKP3_HUMAN]	87.029	PKP3_HUMAN	PKP3
Q99569	Plakophilin-4 OS=Homo sapiens GN=PKP4 PE=1 SV=2 - [PKP4_HUMAN]	131.787	PKP4_HUMAN	PKP4
P20020	Plasma membrane calcium-transporting ATPase 1 OS=Homo sapiens GN=ATP2B1 PE=1 SV=3 - [AT2B1_HUMAN]	138.668	AT2B1_HUMAN	ATP2B1
P23634	Plasma membrane calcium-transporting ATPase 4 OS=Homo sapiens GN=ATP2B4 PE=1 SV=2 - [AT2B4_HUMAN]	137.833	AT2B4_HUMAN	ATP2B4
Q8NC51	Plasminogen activator inhibitor 1 RNA-binding protein OS=Homo sapiens GN=SERBP1 PE=1 SV=2 - [PAIRB_HUMAN]	44.9385	PAIRB_HUMAN	SERBP1
P13797	Plastin-3 OS=Homo sapiens GN=PLS3 PE=1 SV=4 - [PLST_HUMAN]	70.7662	PLST_HUMAN	PLS3
P43034	Platelet-activating factor acetylhydrolase IB subunit alpha OS=Homo sapiens GN=PAFAH1B1 PE=1 SV=2 - [LIS1_HUMAN]	46.6082	LIS1_HUMAN	PAFAH1B1
Q15198	Platelet-derived growth factor receptor-like protein OS=Homo sapiens GN=PDGFRL PE=1 SV=1 - [PGFRL_HUMAN]	41.8345	PGFRL_HUMAN	PDGFRL
Q9HAU0	Pleckstrin homology domain-containing family A member 5 OS=Homo sapiens GN=PLEKHA5 PE=1 SV=1 - [PKHA5_HUMAN]	127.385	PKHA5_HUMAN	PLEKHA5
Q9ULL1	Pleckstrin homology domain-containing family G member 1 OS=Homo sapiens GN=PLEKHG1 PE=1 SV=2 - [PKHG1_HUMAN]	155.343	PKHG1_HUMAN	PLEKHG1
A1L390	Pleckstrin homology domain-containing family G member 3 OS=Homo sapiens GN=PLEKHG3 PE=1 SV=1 - [PKHG3_HUMAN]	134.329	PKHG3_HUMAN	PLEKHG3
O94827	Pleckstrin homology domain-containing family G member 5 OS=Homo sapiens GN=PLEKHG5 PE=1 SV=3 - [PKHG5_HUMAN]	117.377	PKHG5_HUMAN	PLEKHG5
Q8IVE3	Pleckstrin homology domain-containing family H member 2 OS=Homo sapiens GN=PLEKHH2 PE=1 SV=2 - [PKHH2_HUMAN]	168.124	PKHH2_HUMAN	PLEKHH2
Q494U1	Pleckstrin homology domain-containing family N member 1 OS=Homo sapiens GN=PLEKHN1 PE=1 SV=2 - [PKHN1_HUMAN]	71.7453	PKHN1_HUMAN	PLEKHN1
Q53GA4	Pleckstrin homology-like domain family A member 2 OS=Homo sapiens GN=PHLDA2 PE=1 SV=2 - [PHLA2_HUMAN]	17.0818	PHLA2_HUMAN	PHLDA2
Q86UU1	Pleckstrin homology-like domain family B member 1 OS=Homo sapiens GN=PHLDB1 PE=1 SV=1 - [PHLB1_HUMAN]	151.068	PHLB1_HUMAN	PHLDB1
Q15149	Plectin OS=Homo sapiens GN=PLEC PE=1 SV=3 - [PLEC_HUMAN]	531.466	PLEC_HUMAN	PLEC
O15031	Plexin-B2 OS=Homo sapiens GN=PLXNB2 PE=1 SV=3 - [PLXB2_HUMAN]	204.997	PLXB2_HUMAN	PLXNB2
Q9ULL4	Plexin-B3 OS=Homo sapiens GN=PLXNB3 PE=1 SV=2 - [PLXB3_HUMAN]	206.716	PLXB3_HUMAN	PLXNB3
P15151	Poliovirus receptor OS=Homo sapiens GN=PVR PE=1 SV=2 - [PVR_HUMAN]	45.2738	PVR_HUMAN	PVR
P09874	Poly [ADP-ribose] polymerase 1 OS=Homo sapiens GN=PARP1 PE=1 SV=4 - [PARP1_HUMAN]	113.012	PARP1_HUMAN	PARP1
Q9H0J9	Poly [ADP-ribose] polymerase 12 OS=Homo sapiens GN=PARP12 PE=1 SV=1 - [PAR12_HUMAN]	79.0131	PAR12_HUMAN	PARP12
Q9UKK3	Poly [ADP-ribose] polymerase 4 OS=Homo sapiens GN=PARP4 PE=1 SV=3 - [PARP4_HUMAN]	192.472	PARP4_HUMAN	PARP4
Q9BWT3	Poly(A) polymerase gamma OS=Homo sapiens GN=PAPOLG PE=1 SV=2 - [PAPOG_HUMAN]	82.7512	PAPOG_HUMAN	PAPOLG
Q9NVV4	Poly(A) RNA polymerase, mitochondrial OS=Homo sapiens GN=MTPAP PE=1 SV=1 - [PAPD1_HUMAN]	66.13	PAPD1_HUMAN	MTPAP
O95453	Poly(A)-specific ribonuclease PARN OS=Homo sapiens GN=PARN PE=1 SV=1 - [PARN_HUMAN]	73.4048	PARN_HUMAN	PARN
Q15365	Poly(rC)-binding protein 1 OS=Homo sapiens GN=PCBP1 PE=1 SV=2 - [PCBP1_HUMAN]	37.4739	PCBP1_HUMAN	PCBP1
Q15366	Poly(rC)-binding protein 2 OS=Homo sapiens GN=PCBP2 PE=1 SV=1 - [PCBP2_HUMAN]	38.5556	PCBP2_HUMAN	PCBP2
P57721	Poly(rC)-binding protein 3 OS=Homo sapiens GN=PCBP3 PE=2 SV=2 - [PCBP3_HUMAN]	39.4403	PCBP3_HUMAN	PCBP3
Q9UHX1	Poly(U)-binding-splicing factor PUF60 OS=Homo sapiens GN=PUF60 PE=1 SV=1 - [PUF60_HUMAN]	59.8376	PUF60_HUMAN	PUF60
P11940	Polyadenylate-binding protein 1 OS=Homo sapiens GN=PABPC1 PE=1 SV=2 - [PABP1_HUMAN]	70.6259	PABP1_HUMAN	PABPC1
Q13310	Polyadenylate-binding protein 4 OS=Homo sapiens GN=PABPC4 PE=1 SV=1 - [PABP4_HUMAN]	70.7381	PABP4_HUMAN	PABPC4
Q8TDX9	Polycystic kidney disease protein 1-like 1 OS=Homo sapiens GN=PKD1L1 PE=1 SV=1 - [PK1L1_HUMAN]	315.233	PK1L1_HUMAN	PKD1L1
Q7Z442	Polycystic kidney disease protein 1-like 2 OS=Homo sapiens GN=PKD1L2 PE=1 SV=4 - [PK1L2_HUMAN]	272.402	PK1L2_HUMAN	PKD1L2
Q9Y2S7	Polymerase delta-interacting protein 2 OS=Homo sapiens GN=POLDIP2 PE=1 SV=1 - [PDIP2_HUMAN]	42.0072	PDIP2_HUMAN	POLDIP2
Q9BY77	Polymerase delta-interacting protein 3 OS=Homo sapiens GN=POLDIP3 PE=1 SV=2 - [PDIP3_HUMAN]	46.0605	PDIP3_HUMAN	POLDIP3
Q10471	Polypeptide N-acetylgalactosaminyltransferase 2 OS=Homo sapiens GN=GALNT2 PE=1 SV=1 - [GALT2_HUMAN]	64.6915	GALT2_HUMAN	GALNT2
Q7Z7M9	Polypeptide N-acetylgalactosaminyltransferase 5 OS=Homo sapiens GN=GALNT5 PE=1 SV=1 - [GALT5_HUMAN]	106.199	GALT5_HUMAN	GALNT5
Q92562	Polyphosphoinositide phosphatase OS=Homo sapiens GN=FIG4 PE=1 SV=1 - [FIG4_HUMAN]	103.569	FIG4_HUMAN	FIG4
P26599	Polypyrimidine tract-binding protein 1 OS=Homo sapiens GN=PTBP1 PE=1 SV=1 - [PTBP1_HUMAN]	57.1856	PTBP1_HUMAN	PTBP1
Q92989	Polyribonucleotide 5'-hydroxyl-kinase Clp1 OS=Homo sapiens GN=CLP1 PE=1 SV=1 - [CLP1_HUMAN]	47.6153	CLP1_HUMAN	CLP1
Q09470	Potassium voltage-gated channel subfamily A member 1 OS=Homo sapiens GN=KCNA1 PE=1 SV=2 - [KCNA1_HUMAN]	56.4295	KCNA1_HUMAN	KCNA1
P16389	Potassium voltage-gated channel subfamily A member 2 OS=Homo sapiens GN=KCNA2 PE=1 SV=2 - [KCNA2_HUMAN]	56.6805	KCNA2_HUMAN	KCNA2
P22001	Potassium voltage-gated channel subfamily A member 3 OS=Homo sapiens GN=KCNA3 PE=1 SV=3 - [KCNA3_HUMAN]	63.8011	KCNA3_HUMAN	KCNA3
P22459	Potassium voltage-gated channel subfamily A member 4 OS=Homo sapiens GN=KCNA4 PE=1 SV=2 - [KCNA4_HUMAN]	73.211	KCNA4_HUMAN	KCNA4
P17658	Potassium voltage-gated channel subfamily A member 6 OS=Homo sapiens GN=KCNA6 PE=2 SV=1 - [KCNA6_HUMAN]	58.6916	KCNA6_HUMAN	KCNA6
Q92953	Potassium voltage-gated channel subfamily B member 2 OS=Homo sapiens GN=KCNB2 PE=2 SV=2 - [KCNB2_HUMAN]	102.498	KCNB2_HUMAN	KCNB2
Q8NCM2	Potassium voltage-gated channel subfamily H member 5 OS=Homo sapiens GN=KCNH5 PE=1 SV=3 - [KCNH5_HUMAN]	111.805	KCNH5_HUMAN	KCNH5
P0CG38	POTE ankyrin domain family member I OS=Homo sapiens GN=POTEI PE=3 SV=1 - [POTEI_HUMAN]	121.205	POTEI_HUMAN	POTEI
P0CG39	POTE ankyrin domain family member J OS=Homo sapiens GN=POTEJ PE=3 SV=1 - [POTEJ_HUMAN]	117.315	POTEJ_HUMAN	POTEJ
O75626	PR domain zinc finger protein 1 OS=Homo sapiens GN=PRDM1 PE=1 SV=2 - [PRDM1_HUMAN]	91.7119	PRDM1_HUMAN	PRDM1
Q5VT98	PRAME family member 20 OS=Homo sapiens GN=PRAMEF20 PE=3 SV=2 - [PRA20_HUMAN]	54.7473	PRA20_HUMAN	PRAMEF20
Q9UMS4	Pre-mRNA-processing factor 19 OS=Homo sapiens GN=PRPF19 PE=1 SV=1 - [PRP19_HUMAN]	55.1463	PRP19_HUMAN	PRPF19
Q6P2Q9	Pre-mRNA-processing-splicing factor 8 OS=Homo sapiens GN=PRPF8 PE=1 SV=2 - [PRP8_HUMAN]	273.427	PRP8_HUMAN	PRPF8
O43143	Pre-mRNA-splicing factor ATP-dependent RNA helicase DHX15 OS=Homo sapiens GN=DHX15 PE=1 SV=2 - [DHX15_HUMAN]	90.8752	DHX15_HUMAN	DHX15
Q2NL82	Pre-rRNA-processing protein TSR1 homolog OS=Homo sapiens GN=TSR1 PE=1 SV=1 - [TSR1_HUMAN]	91.7519	TSR1_HUMAN	TSR1
Q969E8	Pre-rRNA-processing protein TSR2 homolog OS=Homo sapiens GN=TSR2 PE=1 SV=1 - [TSR2_HUMAN]	20.8809	TSR2_HUMAN	TSR2
Q96MT3	Prickle-like protein 1 OS=Homo sapiens GN=PRICKLE1 PE=1 SV=2 - [PRIC1_HUMAN]	94.24	PRIC1_HUMAN	PRICKLE1
Q96HY7	Probable 2-oxoglutarate dehydrogenase E1 component DHKTD1, mitochondrial OS=Homo sapiens GN=DHTKD1 PE=1 SV=2 - [DHTK1_HUMAN]	103.011	DHTK1_HUMAN	DHTKD1
Q8NDH3	Probable aminopeptidase NPEPL1 OS=Homo sapiens GN=NPEPL1 PE=1 SV=3 - [PEPL1_HUMAN]	55.8255	PEPL1_HUMAN	NPEPL1
Q5T160	Probable arginine--tRNA ligase, mitochondrial OS=Homo sapiens GN=RARS2 PE=1 SV=1 - [SYRM_HUMAN]	65.464	SYRM_HUMAN	RARS2
Q96I59	Probable asparagine--tRNA ligase, mitochondrial OS=Homo sapiens GN=NARS2 PE=1 SV=3 - [SYNM_HUMAN]	54.0557	SYNM_HUMAN	NARS2
Q92841	Probable ATP-dependent RNA helicase DDX17 OS=Homo sapiens GN=DDX17 PE=1 SV=2 - [DDX17_HUMAN]	80.222	DDX17_HUMAN	DDX17
Q9UHI6	Probable ATP-dependent RNA helicase DDX20 OS=Homo sapiens GN=DDX20 PE=1 SV=2 - [DDX20_HUMAN]	92.1825	DDX20_HUMAN	DDX20
Q9BUQ8	Probable ATP-dependent RNA helicase DDX23 OS=Homo sapiens GN=DDX23 PE=1 SV=3 - [DDX23_HUMAN]	95.5239	DDX23_HUMAN	DDX23
Q9NUL7	Probable ATP-dependent RNA helicase DDX28 OS=Homo sapiens GN=DDX28 PE=1 SV=2 - [DDX28_HUMAN]	59.5445	DDX28_HUMAN	DDX28
Q9UJV9	Probable ATP-dependent RNA helicase DDX41 OS=Homo sapiens GN=DDX41 PE=1 SV=2 - [DDX41_HUMAN]	69.793	DDX41_HUMAN	DDX41
Q7L014	Probable ATP-dependent RNA helicase DDX46 OS=Homo sapiens GN=DDX46 PE=1 SV=2 - [DDX46_HUMAN]	117.29	DDX46_HUMAN	DDX46
Q9H0S4	Probable ATP-dependent RNA helicase DDX47 OS=Homo sapiens GN=DDX47 PE=1 SV=1 - [DDX47_HUMAN]	50.6147	DDX47_HUMAN	DDX47
P17844	Probable ATP-dependent RNA helicase DDX5 OS=Homo sapiens GN=DDX5 PE=1 SV=1 - [DDX5_HUMAN]	69.1047	DDX5_HUMAN	DDX5
P26196	Probable ATP-dependent RNA helicase DDX6 OS=Homo sapiens GN=DDX6 PE=1 SV=2 - [DDX6_HUMAN]	54.3823	DDX6_HUMAN	DDX6
Q8IY37	Probable ATP-dependent RNA helicase DHX37 OS=Homo sapiens GN=DHX37 PE=1 SV=1 - [DHX37_HUMAN]	129.464	DHX37_HUMAN	DHX37
Q8IX18	Probable ATP-dependent RNA helicase DHX40 OS=Homo sapiens GN=DHX40 PE=1 SV=2 - [DHX40_HUMAN]	88.5038	DHX40_HUMAN	DHX40
Q9H6S0	Probable ATP-dependent RNA helicase YTHDC2 OS=Homo sapiens GN=YTHDC2 PE=1 SV=2 - [YTDC2_HUMAN]	160.147	YTDC2_HUMAN	YTHDC2
Q9H7F0	Probable cation-transporting ATPase 13A3 OS=Homo sapiens GN=ATP13A3 PE=1 SV=4 - [AT133_HUMAN]	137.953	AT133_HUMAN	ATP13A3
Q2PZI1	Probable C-mannosyltransferase DPY19L1 OS=Homo sapiens GN=DPY19L1 PE=2 SV=1 - [D19L1_HUMAN]	77.2675	D19L1_HUMAN	DPY19L1
O76071	Probable cytosolic iron-sulfur protein assembly protein CIAO1 OS=Homo sapiens GN=CIAO1 PE=1 SV=1 - [CIAO1_HUMAN]	37.8158	CIAO1_HUMAN	CIAO1
Q86WU2	Probable D-lactate dehydrogenase, mitochondrial OS=Homo sapiens GN=LDHD PE=1 SV=1 - [LDHD_HUMAN]	54.8357	LDHD_HUMAN	LDHD
Q9BVK2	Probable dolichyl pyrophosphate Glc1Man9GlcNAc2 alpha-1,3-glucosyltransferase OS=Homo sapiens GN=ALG8 PE=1 SV=2 - [ALG8_HUMAN]	60.048	ALG8_HUMAN	ALG8
Q15751	Probable E3 ubiquitin-protein ligase HERC1 OS=Homo sapiens GN=HERC1 PE=1 SV=2 - [HERC1_HUMAN]	531.891	HERC1_HUMAN	HERC1
Q5GLZ8	Probable E3 ubiquitin-protein ligase HERC4 OS=Homo sapiens GN=HERC4 PE=1 SV=1 - [HERC4_HUMAN]	118.487	HERC4_HUMAN	HERC4
Q8IVU3	Probable E3 ubiquitin-protein ligase HERC6 OS=Homo sapiens GN=HERC6 PE=2 SV=2 - [HERC6_HUMAN]	115.052	HERC6_HUMAN	HERC6
Q9UJV3	Probable E3 ubiquitin-protein ligase MID2 OS=Homo sapiens GN=MID2 PE=1 SV=3 - [TRIM1_HUMAN]	83.1563	TRIM1_HUMAN	MID2
Q5JPH6	Probable glutamate--tRNA ligase, mitochondrial OS=Homo sapiens GN=EARS2 PE=1 SV=2 - [SYEM_HUMAN]	58.6516	SYEM_HUMAN	EARS2
Q8TED1	Probable glutathione peroxidase 8 OS=Homo sapiens GN=GPX8 PE=1 SV=2 - [GPX8_HUMAN]	23.8658	GPX8_HUMAN	GPX8
Q5T848	Probable G-protein coupled receptor 158 OS=Homo sapiens GN=GPR158 PE=1 SV=1 - [GP158_HUMAN]	135.404	GP158_HUMAN	GPR158
Q9UPC5	Probable G-protein coupled receptor 34 OS=Homo sapiens GN=GPR34 PE=2 SV=2 - [GPR34_HUMAN]	43.8311	GPR34_HUMAN	GPR34
Q7Z333	Probable helicase senataxin OS=Homo sapiens GN=SETX PE=1 SV=4 - [SETX_HUMAN]	302.689	SETX_HUMAN	SETX
P42694	Probable helicase with zinc finger domain OS=Homo sapiens GN=HELZ PE=1 SV=2 - [HELZ_HUMAN]	218.833	HELZ_HUMAN	HELZ
Q15652	Probable JmjC domain-containing histone demethylation protein 2C OS=Homo sapiens GN=JMJD1C PE=1 SV=2 - [JHD2C_HUMAN]	284.349	JHD2C_HUMAN	JMJD1C
Q15031	Probable leucine--tRNA ligase, mitochondrial OS=Homo sapiens GN=LARS2 PE=1 SV=2 - [SYLM_HUMAN]	101.911	SYLM_HUMAN	LARS2
Q2M2H8	Probable maltase-glucoamylase 2 OS=Homo sapiens GN=MGAM2 PE=2 SV=3 - [MGAL_HUMAN]	277.816	MGAL_HUMAN	MGAM2
Q13395	Probable methyltransferase TARBP1 OS=Homo sapiens GN=TARBP1 PE=1 SV=1 - [TARB1_HUMAN]	181.559	TARB1_HUMAN	TARBP1
A6NJ78	Probable methyltransferase-like protein 15 OS=Homo sapiens GN=METTL15 PE=1 SV=1 - [MET15_HUMAN]	46.0916	MET15_HUMAN	METTL15
Q99848	Probable rRNA-processing protein EBP2 OS=Homo sapiens GN=EBNA1BP2 PE=1 SV=2 - [EBP2_HUMAN]	34.8304	EBP2_HUMAN	EBNA1BP2
Q9H3G5	Probable serine carboxypeptidase CPVL OS=Homo sapiens GN=CPVL PE=1 SV=2 - [CPVL_HUMAN]	54.1291	CPVL_HUMAN	CPVL
A2RTX5	Probable threonine--tRNA ligase 2, cytoplasmic OS=Homo sapiens GN=TARSL2 PE=1 SV=1 - [SYTC2_HUMAN]	92.5865	SYTC2_HUMAN	TARSL2
Q8IYL2	Probable tRNA (uracil-O(2)-)-methyltransferase OS=Homo sapiens GN=TRMT44 PE=1 SV=2 - [TRM44_HUMAN]	84.5756	TRM44_HUMAN	TRMT44
Q3SXZ7	Probable tubulin polyglutamylase TTLL9 OS=Homo sapiens GN=TTLL9 PE=2 SV=3 - [TTLL9_HUMAN]	51.4391	TTLL9_HUMAN	TTLL9
Q93008	Probable ubiquitin carboxyl-terminal hydrolase FAF-X OS=Homo sapiens GN=USP9X PE=1 SV=3 - [USP9X_HUMAN]	292.094	USP9X_HUMAN	USP9X
Q8NBJ5	Procollagen galactosyltransferase 1 OS=Homo sapiens GN=COLGALT1 PE=1 SV=1 - [GT251_HUMAN]	71.5905	GT251_HUMAN	COLGALT1
Q02809	Procollagen-lysine,2-oxoglutarate 5-dioxygenase 1 OS=Homo sapiens GN=PLOD1 PE=1 SV=2 - [PLOD1_HUMAN]	83.4974	PLOD1_HUMAN	PLOD1
P07737	Profilin-1 OS=Homo sapiens GN=PFN1 PE=1 SV=2 - [PROF1_HUMAN]	15.0446	PROF1_HUMAN	PFN1
Q9HCQ7	Pro-FMRFamide-related neuropeptide VF OS=Homo sapiens GN=NPVF PE=1 SV=2 - [NPVF_HUMAN]	22.2943	NPVF_HUMAN	NPVF
Q8WUM4	Programmed cell death 6-interacting protein OS=Homo sapiens GN=PDCD6IP PE=1 SV=1 - [PDC6I_HUMAN]	95.9631	PDC6I_HUMAN	PDCD6IP
Q9BUL8	Programmed cell death protein 10 OS=Homo sapiens GN=PDCD10 PE=1 SV=1 - [PDC10_HUMAN]	24.6858	PDC10_HUMAN	PDCD10
O75340	Programmed cell death protein 6 OS=Homo sapiens GN=PDCD6 PE=1 SV=1 - [PDCD6_HUMAN]	21.8548	PDCD6_HUMAN	PDCD6
P35232	Prohibitin OS=Homo sapiens GN=PHB PE=1 SV=1 - [PHB_HUMAN]	29.7859	PHB_HUMAN	PHB
Q99623	Prohibitin-2 OS=Homo sapiens GN=PHB2 PE=1 SV=2 - [PHB2_HUMAN]	33.2759	PHB2_HUMAN	PHB2
Q9HCU5	Prolactin regulatory element-binding protein OS=Homo sapiens GN=PREB PE=1 SV=2 - [PREB_HUMAN]	45.4397	PREB_HUMAN	PREB
P12004	Proliferating cell nuclear antigen OS=Homo sapiens GN=PCNA PE=1 SV=1 - [PCNA_HUMAN]	28.7503	PCNA_HUMAN	PCNA
Q9UQ80	Proliferation-associated protein 2G4 OS=Homo sapiens GN=PA2G4 PE=1 SV=3 - [PA2G4_HUMAN]	43.7592	PA2G4_HUMAN	PA2G4
Q8IZL8	Proline-, glutamic acid- and leucine-rich protein 1 OS=Homo sapiens GN=PELP1 PE=1 SV=2 - [PELP1_HUMAN]	119.624	PELP1_HUMAN	PELP1
Q6PGN9	Proline/serine-rich coiled-coil protein 1 OS=Homo sapiens GN=PSRC1 PE=1 SV=1 - [PSRC1_HUMAN]	38.7726	PSRC1_HUMAN	PSRC1
Q53SZ7	Proline-rich protein 30 OS=Homo sapiens GN=PRR30 PE=2 SV=1 - [PRR30_HUMAN]	44.6619	PRR30_HUMAN	PRR30
Q32P28	Prolyl 3-hydroxylase 1 OS=Homo sapiens GN=P3H1 PE=1 SV=2 - [P3H1_HUMAN]	83.3411	P3H1_HUMAN	P3H1
Q8IVL5	Prolyl 3-hydroxylase 2 OS=Homo sapiens GN=P3H2 PE=1 SV=1 - [P3H2_HUMAN]	80.9332	P3H2_HUMAN	P3H2
P13674	Prolyl 4-hydroxylase subunit alpha-1 OS=Homo sapiens GN=P4HA1 PE=1 SV=2 - [P4HA1_HUMAN]	61.011	P4HA1_HUMAN	P4HA1
O15460	Prolyl 4-hydroxylase subunit alpha-2 OS=Homo sapiens GN=P4HA2 PE=1 SV=1 - [P4HA2_HUMAN]	60.8636	P4HA2_HUMAN	P4HA2
O14511	Pro-neuregulin-2, membrane-bound isoform OS=Homo sapiens GN=NRG2 PE=1 SV=1 - [NRG2_HUMAN]	91.6216	NRG2_HUMAN	NRG2
P05166	Propionyl-CoA carboxylase beta chain, mitochondrial OS=Homo sapiens GN=PCCB PE=1 SV=3 - [PCCB_HUMAN]	58.1788	PCCB_HUMAN	PCCB
Q92824	Proprotein convertase subtilisin/kexin type 5 OS=Homo sapiens GN=PCSK5 PE=1 SV=4 - [PCSK5_HUMAN]	206.802	PCSK5_HUMAN	PCSK5
Q9H7Z7	Prostaglandin E synthase 2 OS=Homo sapiens GN=PTGES2 PE=1 SV=1 - [PGES2_HUMAN]	41.9167	PGES2_HUMAN	PTGES2
O14684	Prostaglandin E synthase OS=Homo sapiens GN=PTGES PE=1 SV=2 - [PTGES_HUMAN]	17.091	PTGES_HUMAN	PTGES
Q86YD1	Prostate tumor-overexpressed gene 1 protein OS=Homo sapiens GN=PTOV1 PE=1 SV=1 - [PTOV1_HUMAN]	46.8386	PTOV1_HUMAN	PTOV1
Q9BRP4	Proteasomal ATPase-associated factor 1 OS=Homo sapiens GN=PAAF1 PE=1 SV=2 - [PAAF1_HUMAN]	42.163	PAAF1_HUMAN	PAAF1
Q16186	Proteasomal ubiquitin receptor ADRM1 OS=Homo sapiens GN=ADRM1 PE=1 SV=2 - [ADRM1_HUMAN]	42.1268	ADRM1_HUMAN	ADRM1
Q06323	Proteasome activator complex subunit 1 OS=Homo sapiens GN=PSME1 PE=1 SV=1 - [PSME1_HUMAN]	28.705	PSME1_HUMAN	PSME1
P61289	Proteasome activator complex subunit 3 OS=Homo sapiens GN=PSME3 PE=1 SV=1 - [PSME3_HUMAN]	29.4876	PSME3_HUMAN	PSME3
Q969U7	Proteasome assembly chaperone 2 OS=Homo sapiens GN=PSMG2 PE=1 SV=1 - [PSMG2_HUMAN]	29.377	PSMG2_HUMAN	PSMG2
P25786	Proteasome subunit alpha type-1 OS=Homo sapiens GN=PSMA1 PE=1 SV=1 - [PSA1_HUMAN]	29.5369	PSA1_HUMAN	PSMA1
P25787	Proteasome subunit alpha type-2 OS=Homo sapiens GN=PSMA2 PE=1 SV=2 - [PSA2_HUMAN]	25.8823	PSA2_HUMAN	PSMA2
P25788	Proteasome subunit alpha type-3 OS=Homo sapiens GN=PSMA3 PE=1 SV=2 - [PSA3_HUMAN]	28.4151	PSA3_HUMAN	PSMA3
P25789	Proteasome subunit alpha type-4 OS=Homo sapiens GN=PSMA4 PE=1 SV=1 - [PSA4_HUMAN]	29.4652	PSA4_HUMAN	PSMA4
P28066	Proteasome subunit alpha type-5 OS=Homo sapiens GN=PSMA5 PE=1 SV=3 - [PSA5_HUMAN]	26.3942	PSA5_HUMAN	PSMA5
P60900	Proteasome subunit alpha type-6 OS=Homo sapiens GN=PSMA6 PE=1 SV=1 - [PSA6_HUMAN]	27.3818	PSA6_HUMAN	PSMA6
O14818	Proteasome subunit alpha type-7 OS=Homo sapiens GN=PSMA7 PE=1 SV=1 - [PSA7_HUMAN]	27.8696	PSA7_HUMAN	PSMA7
P20618	Proteasome subunit beta type-1 OS=Homo sapiens GN=PSMB1 PE=1 SV=2 - [PSB1_HUMAN]	26.4724	PSB1_HUMAN	PSMB1
P49721	Proteasome subunit beta type-2 OS=Homo sapiens GN=PSMB2 PE=1 SV=1 - [PSB2_HUMAN]	22.8217	PSB2_HUMAN	PSMB2
P49720	Proteasome subunit beta type-3 OS=Homo sapiens GN=PSMB3 PE=1 SV=2 - [PSB3_HUMAN]	22.9335	PSB3_HUMAN	PSMB3
P28070	Proteasome subunit beta type-4 OS=Homo sapiens GN=PSMB4 PE=1 SV=4 - [PSB4_HUMAN]	29.1855	PSB4_HUMAN	PSMB4
P28074	Proteasome subunit beta type-5 OS=Homo sapiens GN=PSMB5 PE=1 SV=3 - [PSB5_HUMAN]	28.4622	PSB5_HUMAN	PSMB5
P28072	Proteasome subunit beta type-6 OS=Homo sapiens GN=PSMB6 PE=1 SV=4 - [PSB6_HUMAN]	25.3414	PSB6_HUMAN	PSMB6
Q99436	Proteasome subunit beta type-7 OS=Homo sapiens GN=PSMB7 PE=1 SV=1 - [PSB7_HUMAN]	29.9462	PSB7_HUMAN	PSMB7
Q5VYK3	Proteasome-associated protein ECM29 homolog OS=Homo sapiens GN=ECM29 PE=1 SV=2 - [ECM29_HUMAN]	204.16	ECM29_HUMAN	ECM29
Q9Y312	Protein AAR2 homolog OS=Homo sapiens GN=AAR2 PE=1 SV=2 - [AAR2_HUMAN]	43.4441	AAR2_HUMAN	AAR2
Q96IU4	Protein ABHD14B OS=Homo sapiens GN=ABHD14B PE=1 SV=1 - [ABHEB_HUMAN]	22.3316	ABHEB_HUMAN	ABHD14B
O95870	Protein ABHD16A OS=Homo sapiens GN=ABHD16A PE=1 SV=3 - [ABHGA_HUMAN]	63.2031	ABHGA_HUMAN	ABHD16A
Q8IVF2	Protein AHNAK2 OS=Homo sapiens GN=AHNAK2 PE=1 SV=2 - [AHNK2_HUMAN]	616.242	AHNK2_HUMAN	AHNAK2
Q99873	Protein arginine N-methyltransferase 1 OS=Homo sapiens GN=PRMT1 PE=1 SV=2 - [ANM1_HUMAN]	41.4885	ANM1_HUMAN	PRMT1
O14744	Protein arginine N-methyltransferase 5 OS=Homo sapiens GN=PRMT5 PE=1 SV=4 - [ANM5_HUMAN]	72.6376	ANM5_HUMAN	PRMT5
Q96LA8	Protein arginine N-methyltransferase 6 OS=Homo sapiens GN=PRMT6 PE=1 SV=1 - [ANM6_HUMAN]	41.9111	ANM6_HUMAN	PRMT6
Q8N100	Protein atonal homolog 7 OS=Homo sapiens GN=ATOH7 PE=1 SV=1 - [ATOH7_HUMAN]	16.8605	ATOH7_HUMAN	ATOH7
Q6PI77	Protein BHLHb9 OS=Homo sapiens GN=BHLHB9 PE=2 SV=1 - [BHLH9_HUMAN]	60.2526	BHLH9_HUMAN	BHLHB9
Q99622	Protein C10 OS=Homo sapiens GN=C12orf57 PE=1 SV=1 - [C10_HUMAN]	13.1697	C10_HUMAN	C12orf57
O43822	Protein C21orf2 OS=Homo sapiens GN=C21orf2 PE=1 SV=1 - [CU002_HUMAN]	28.3226	CU002_HUMAN	C21orf2
Q6P1S2	Protein C3orf33 OS=Homo sapiens GN=C3orf33 PE=1 SV=2 - [CC033_HUMAN]	33.7443	CC033_HUMAN	C3orf33
Q6P4E1	Protein CASC4 OS=Homo sapiens GN=CASC4 PE=1 SV=1 - [CASC4_HUMAN]	48.8347	CASC4_HUMAN	CASC4
O43439	Protein CBFA2T2 OS=Homo sapiens GN=CBFA2T2 PE=1 SV=1 - [MTG8R_HUMAN]	67.0907	MTG8R_HUMAN	CBFA2T2
Q4G0I0	Protein CCSMST1 OS=Homo sapiens GN=CCSMST1 PE=2 SV=1 - [CSMT1_HUMAN]	14.9945	CSMT1_HUMAN	CCSMST1
Q96SW2	Protein cereblon OS=Homo sapiens GN=CRBN PE=1 SV=1 - [CRBN_HUMAN]	50.5131	CRBN_HUMAN	CRBN
P15036	Protein C-ets-2 OS=Homo sapiens GN=ETS2 PE=1 SV=1 - [ETS2_HUMAN]	52.9678	ETS2_HUMAN	ETS2
Q8TCG1	Protein CIP2A OS=Homo sapiens GN=KIAA1524 PE=1 SV=2 - [CIP2A_HUMAN]	102.121	CIP2A_HUMAN	KIAA1524
Q9BQ75	Protein CMSS1 OS=Homo sapiens GN=CMSS1 PE=1 SV=2 - [CMS1_HUMAN]	31.864	CMS1_HUMAN	CMSS1
Q9P003	Protein cornichon homolog 4 OS=Homo sapiens GN=CNIH4 PE=1 SV=1 - [CNIH4_HUMAN]	16.0822	CNIH4_HUMAN	CNIH4
O00622	Protein CYR61 OS=Homo sapiens GN=CYR61 PE=1 SV=1 - [CYR61_HUMAN]	41.9983	CYR61_HUMAN	CYR61
O60610	Protein diaphanous homolog 1 OS=Homo sapiens GN=DIAPH1 PE=1 SV=2 - [DIAP1_HUMAN]	141.258	DIAP1_HUMAN	DIAPH1
P30101	Protein disulfide-isomerase A3 OS=Homo sapiens GN=PDIA3 PE=1 SV=4 - [PDIA3_HUMAN]	56.7468	PDIA3_HUMAN	PDIA3
Q15084	Protein disulfide-isomerase A6 OS=Homo sapiens GN=PDIA6 PE=1 SV=1 - [PDIA6_HUMAN]	48.0913	PDIA6_HUMAN	PDIA6
P07237	Protein disulfide-isomerase OS=Homo sapiens GN=P4HB PE=1 SV=3 - [PDIA1_HUMAN]	57.0807	PDIA1_HUMAN	P4HB
Q99497	Protein DJ-1 OS=Homo sapiens GN=PARK7 PE=1 SV=2 - [PARK7_HUMAN]	19.8785	PARK7_HUMAN	PARK7
Q14156	Protein EFR3 homolog A OS=Homo sapiens GN=EFR3A PE=1 SV=2 - [EFR3A_HUMAN]	92.8649	EFR3A_HUMAN	EFR3A
P49257	Protein ERGIC-53 OS=Homo sapiens GN=LMAN1 PE=1 SV=2 - [LMAN1_HUMAN]	57.513	LMAN1_HUMAN	LMAN1
Q9P2D6	Protein FAM135A OS=Homo sapiens GN=FAM135A PE=1 SV=2 - [F135A_HUMAN]	169.732	F135A_HUMAN	FAM135A
Q49AJ0	Protein FAM135B OS=Homo sapiens GN=FAM135B PE=2 SV=2 - [F135B_HUMAN]	155.672	F135B_HUMAN	FAM135B
A5PLN7	Protein FAM149A OS=Homo sapiens GN=FAM149A PE=2 SV=2 - [F149A_HUMAN]	82.6469	F149A_HUMAN	FAM149A
Q96A26	Protein FAM162A OS=Homo sapiens GN=FAM162A PE=1 SV=2 - [F162A_HUMAN]	17.3312	F162A_HUMAN	FAM162A
Q5VUB5	Protein FAM171A1 OS=Homo sapiens GN=FAM171A1 PE=1 SV=1 - [F1711_HUMAN]	97.7931	F1711_HUMAN	FAM171A1
Q8NB25	Protein FAM184A OS=Homo sapiens GN=FAM184A PE=2 SV=3 - [F184A_HUMAN]	132.883	F184A_HUMAN	FAM184A
A6NE01	Protein FAM186A OS=Homo sapiens GN=FAM186A PE=2 SV=3 - [F186A_HUMAN]	262.595	F186A_HUMAN	FAM186A
Q6ZU69	Protein FAM205A OS=Homo sapiens GN=FAM205A PE=2 SV=4 - [F205A_HUMAN]	148.003	F205A_HUMAN	FAM205A
Q96ND0	Protein FAM210A OS=Homo sapiens GN=FAM210A PE=1 SV=2 - [F210A_HUMAN]	30.7573	F210A_HUMAN	FAM210A
Q8NEK8	Protein FAM46D OS=Homo sapiens GN=FAM46D PE=1 SV=1 - [FA46D_HUMAN]	44.4706	FA46D_HUMAN	FAM46D
Q8NA70	Protein FAM47B OS=Homo sapiens GN=FAM47B PE=2 SV=2 - [FA47B_HUMAN]	73.8977	FA47B_HUMAN	FAM47B
Q8TC56	Protein FAM71B OS=Homo sapiens GN=FAM71B PE=1 SV=2 - [FA71B_HUMAN]	64.7156	FA71B_HUMAN	FAM71B
Q8N9W8	Protein FAM71D OS=Homo sapiens GN=FAM71D PE=2 SV=2 - [FA71D_HUMAN]	47.0469	FA71D_HUMAN	FAM71D
Q86UY5	Protein FAM83A OS=Homo sapiens GN=FAM83A PE=1 SV=1 - [FA83A_HUMAN]	47.4281	FA83A_HUMAN	FAM83A
Q9H4H8	Protein FAM83D OS=Homo sapiens GN=FAM83D PE=1 SV=3 - [FA83D_HUMAN]	64.3843	FA83D_HUMAN	FAM83D
Q6ZRV2	Protein FAM83H OS=Homo sapiens GN=FAM83H PE=1 SV=3 - [FA83H_HUMAN]	127.044	FA83H_HUMAN	FAM83H
Q9NVL1	Protein FAM86C1 OS=Homo sapiens GN=FAM86C1 PE=1 SV=3 - [FA86C_HUMAN]	18.4421	FA86C_HUMAN	FAM86C1
Q8NCA5	Protein FAM98A OS=Homo sapiens GN=FAM98A PE=1 SV=1 - [FA98A_HUMAN]	55.3663	FA98A_HUMAN	FAM98A
Q52LJ0	Protein FAM98B OS=Homo sapiens GN=FAM98B PE=1 SV=1 - [FA98B_HUMAN]	37.167	FA98B_HUMAN	FAM98B
Q13045	Protein flightless-1 homolog OS=Homo sapiens GN=FLII PE=1 SV=2 - [FLII_HUMAN]	144.66	FLII_HUMAN	FLII
O94915	Protein furry homolog-like OS=Homo sapiens GN=FRYL PE=1 SV=2 - [FRYL_HUMAN]	339.383	FRYL_HUMAN	FRYL
A2RTY3	Protein HEATR9 OS=Homo sapiens GN=HEATR9 PE=2 SV=2 - [HEAT9_HUMAN]	65.6385	HEAT9_HUMAN	HEATR9
Q53FT3	Protein Hikeshi OS=Homo sapiens GN=HIKESHI PE=1 SV=2 - [HIKES_HUMAN]	21.6137	HIKES_HUMAN	HIKESHI
Q1MX18	Protein inscuteable homolog OS=Homo sapiens GN=INSC PE=1 SV=1 - [INSC_HUMAN]	63.428	INSC_HUMAN	INSC
Q9Y219	Protein jagged-2 OS=Homo sapiens GN=JAG2 PE=1 SV=3 - [JAG2_HUMAN]	133.277	JAG2_HUMAN	JAG2
Q9H799	Protein JBTS17 OS=Homo sapiens GN=C5orf42 PE=1 SV=4 - [CE042_HUMAN]	361.517	CE042_HUMAN	C5orf42
Q04759	Protein kinase C theta type OS=Homo sapiens GN=PRKCQ PE=1 SV=3 - [KPCT_HUMAN]	81.8107	KPCT_HUMAN	PRKCQ
Q96EK9	Protein KTI12 homolog OS=Homo sapiens GN=KTI12 PE=1 SV=1 - [KTI12_HUMAN]	38.5919	KTI12_HUMAN	KTI12
Q3MHD2	Protein LSM12 homolog OS=Homo sapiens GN=LSM12 PE=1 SV=2 - [LSM12_HUMAN]	21.6871	LSM12_HUMAN	LSM12
Q8ND56	Protein LSM14 homolog A OS=Homo sapiens GN=LSM14A PE=1 SV=3 - [LS14A_HUMAN]	50.4991	LS14A_HUMAN	LSM14A
Q9C0E8	Protein lunapark OS=Homo sapiens GN=LNP PE=1 SV=2 - [LNP_HUMAN]	47.7102	LNP_HUMAN	LNP
Q86UE4	Protein LYRIC OS=Homo sapiens GN=MTDH PE=1 SV=2 - [LYRIC_HUMAN]	63.7988	LYRIC_HUMAN	MTDH
Q9Y316	Protein MEMO1 OS=Homo sapiens GN=MEMO1 PE=1 SV=1 - [MEMO1_HUMAN]	33.7115	MEMO1_HUMAN	MEMO1
Q9BUK6	Protein misato homolog 1 OS=Homo sapiens GN=MSTO1 PE=1 SV=1 - [MSTO1_HUMAN]	61.796	MSTO1_HUMAN	MSTO1
Q7Z3U7	Protein MON2 homolog OS=Homo sapiens GN=MON2 PE=1 SV=3 - [MON2_HUMAN]	190.237	MON2_HUMAN	MON2
P39210	Protein Mpv17 OS=Homo sapiens GN=MPV17 PE=1 SV=1 - [MPV17_HUMAN]	19.7204	MPV17_HUMAN	MPV17
Q9Y2Z2	Protein MTO1 homolog, mitochondrial OS=Homo sapiens GN=MTO1 PE=1 SV=2 - [MTO1_HUMAN]	79.9136	MTO1_HUMAN	MTO1
[truncated: 910 more rows]
