# Supplementary material for: Comparative Interactome Analysis Reveals Architectural Principles Governing K+ Channel Function in Cancer
Source: Int J Mol Sci. 2026 Jun 29;27(13):5862. doi: 10.3390/ijms27135862 (PMC13362327; doi:10.3390/ijms27135862)
Supplement: Supplementary file 1 [file ijms-27-05862-s001.zip › new-TableS2-STRING_enrichmentComponentKCa3.1 (KCNN4) ∩ Kir2.1 (KCNJ2).xls]

## Sheet: Table2-STRING_enrichmentCompone
Description	Gene symbols	p_value	fdr
Cell junction	NECTIN2,DSG2,SLC12A7,DST,PPFIBP1,PSD3,MPP7,PALM,PLD1,NF2,DLG1,IGF2R,SCRIB,CDC42BPA,SLC30A1,UTRN,DLG5,SLC3A2,JUP,FLOT2, USP8,ITGA6,ATP2B1,PLEKHA5,ADAM9,PLEKHA7,PEAK1,YES1	6.75e-15	1.38e-11
Anchoring junction	NECTIN2,DSG2,DST,PPFIBP1,PSD3,MPP7,PALM,NF2,DLG1,IGF2R,SCRIB,CDC42BPA,UTRN,DLG5,SLC3A2,JUP,FLOT2,ITGA6,ATP2B1,ADAM9, PLEKHA7,PEAK1,YES1	2.31e-14	2.36e-11
Plasma membrane	NECTIN2,EFR3A,NOTCH2,DSG2,SLC12A7,ERBB2,USP6NL,DST,PPFIBP1,PSD3,UNC5B,MPP7,PALM,PLD1,NF2,DLG1,IGF2R,SCRIB,FLVCR1, SLC30A1,UTRN,DLG5,SHB,SLC3A2,FAM171A1,JUP,FLOT2,USP8,SH3BP4,ITGA6,SLC4A7,SCFD1,ATP2B1,ADAM9,YES1	1.07e-09	5.89e-07
Adherens junction	NECTIN2,MPP7,NF2,DLG1,SCRIB,DLG5,JUP,FLOT2,PLEKHA7	8.63e-10	5.89e-07
Membrane	NECTIN2,EFR3A,NOTCH2,KIDINS220,DSG2,SLC12A7,TRIP11,ERBB2,USP6NL,FAM83B,DST,PPFIBP1,PSD3,HGS,UNC5B,MPP7,PALM,PLD1,NF2, DLG1,IGF2R,SCRIB,FLVCR1,SLC30A1,UTRN,DLG5,SHB,SLC3A2,FAM171A1,JUP,FLOT2,USP8,SEC24A,SH3BP4,ITGA6, SLC4A7,SCFD1,ATP2B1,PLEKHA5,ADAM9,ZFYVE16,SEC24B,PLEKHA7,YES1	4.62e-09	1.89e-06
Vesicle	NECTIN2,KIDINS220,DSG2,TRIP11,ERBB2,USP6NL,DST,HGS,PALM,PLD1,NF2,DLG1,IGF2R,SCRIB,CDC42BPA,UTRN,SLC3A2,JUP,FLOT2,USP8, SEC24A,SH3BP4,SCFD1,ATP2B1,ADAM9,ZFYVE16,SEC24B,PLEKHA7,YES1	4.75e-09	1.89e-06
Basal plasma membrane	ERBB2,DST,PALM,DLG1,SCRIB,SLC3A2,FLOT2,SLC4A7,ATP2B1	1.62e-08	4.14e-06
Cell-cell junction	NECTIN2,DSG2,MPP7,NF2,DLG1,SCRIB,CDC42BPA,DLG5,JUP,FLOT2,PLEKHA7	4.6e-08	8.08e-06
Cell-cell contact zone	NECTIN2,DSG2,DLG1,SCRIB,JUP,FLOT2	3.99e-08	8.08e-06
Plasma membrane region	ERBB2,DST,PSD3,PALM,PLD1,NF2,DLG1,SCRIB,SLC30A1,UTRN,SLC3A2,JUP,FLOT2,SH3BP4,SLC4A7,ATP2B1	3.95e-08	8.08e-06
Focal adhesion	NECTIN2,DST,PPFIBP1,IGF2R,JUP,FLOT2,ITGA6,ADAM9,PEAK1,YES1	9.33e-08	1.47e-05
Basolateral plasma membrane	ERBB2,PALM,DLG1,SCRIB,SLC3A2,FLOT2,SLC4A7,ATP2B1	1.21e-07	1.69e-05
Synapse	SLC12A7,PPFIBP1,PSD3,PALM,PLD1,DLG1,SCRIB,SLC30A1,UTRN,DLG5,SLC3A2,FLOT2,USP8,ATP2B1,PLEKHA5	8.16e-07	0.0001
Cytoplasmic vesicle	KIDINS220,TRIP11,ERBB2,USP6NL,DST,HGS,PALM,PLD1,NF2,IGF2R,SLC3A2,JUP,FLOT2,USP8,SEC24A,SH3BP4,SCFD1,ATP2B1,ZFYVE16,SEC24B	1.11e-06	0.00013
Postsynaptic density	PSD3,PALM,DLG1,SCRIB,SLC30A1,DLG5,USP8,PLEKHA5	1.7e-06	0.00018
Zonula adherens	NECTIN2,JUP,PLEKHA7	3.31e-06	0.00031
Postsynapse	PSD3,PALM,DLG1,SCRIB,SLC30A1,UTRN,DLG5,USP8,ATP2B1,PLEKHA5	3.35e-06	0.00031
Filopodium membrane	PALM,NF2,UTRN	1.97e-05	0.0016
Lateral plasma membrane	MPP7,DLG1,JUP,ATP2B1	3.29e-05	0.0026
Extracellular exosome	NECTIN2,DSG2,HGS,DLG1,IGF2R,SCRIB,CDC42BPA,UTRN,SLC3A2,JUP,FLOT2,SH3BP4,ATP2B1,ADAM9,PLEKHA7,YES1	3.91e-05	0.003
Membrane protein complex	ERBB2,MPP7,DLG1,IGF2R,UTRN,SLC3A2,JUP,FLOT2,SEC24A,ITGA6,SEC24B,PLEKHA7	4.3e-05	0.0031
Apical junction complex	NECTIN2,MPP7,DLG1,JUP,PLEKHA7	4.59e-05	0.0032
Cytoplasmic side of plasma membrane	PALM,DLG1,JUP,ATP2B1,YES1	8.81e-05	0.0055
Cell leading edge	DST,PSD3,NF2,SCRIB,CDC42BPA,FLOT2,ATP2B1	9.69e-05	0.0058
Apical part of cell	ERBB2,PLD1,NF2,DLG1,SLC3A2,SLC4A7,ATP2B1	0.00011	0.0066
Plasma membrane protein complex	ERBB2,MPP7,DLG1,UTRN,SLC3A2,JUP,FLOT2,ITGA6	0.00012	0.0066
MPP7-DLG1-LIN7 complex	MPP7,DLG1	0.00013	0.0072
Cytoplasmic vesicle membrane	TRIP11,ERBB2,HGS,PLD1,IGF2R,FLOT2,USP8,SEC24A,ATP2B1,ZFYVE16,SEC24B	0.00017	0.009
Myelin sheath abaxonal region	DLG1,SCRIB	0.00017	0.0091
Immunological synapse	DLG1,SCRIB,ATP2B1	0.00021	0.0102
Actin cytoskeleton	DST,NF2,CDC42BPA,UTRN,JUP,PEAK1,YES1	0.00022	0.0102
Glutamatergic synapse	DLG1,SCRIB,FLOT2,USP8,ATP2B1,PLEKHA5	0.00021	0.0102
Cell projection membrane	PSD3,PALM,NF2,DLG1,UTRN,ATP2B1	0.00024	0.0108
Myelin sheath	ERBB2,DLG1,SCRIB	0.00024	0.0108
Intercalated disc	DSG2,DLG1,JUP	0.00035	0.015
Apical plasma membrane	ERBB2,PLD1,DLG1,SLC3A2,SLC4A7,ATP2B1	0.00034	0.015
Early endosome	ERBB2,HGS,NF2,IGF2R,USP8,ZFYVE16	0.00062	0.0259
Bounding membrane of organelle	NOTCH2,TRIP11,ERBB2,HGS,PLD1,IGF2R,SLC3A2,FLOT2,USP8,SEC24A,SCFD1,ATP2B1,ZFYVE16,SEC24B	0.00063	0.0259
COPII vesicle coat	SEC24A,SEC24B	0.00083	0.0335
Side of membrane	PALM,DLG1,JUP,ITGA6,ATP2B1,ADAM9,YES1	0.00088	0.0347
Endosome	KIDINS220,ERBB2,HGS,PLD1,NF2,IGF2R,FLOT2,USP8,ZFYVE16	0.0011	0.0411
Organelle membrane	NOTCH2,TRIP11,ERBB2,USP6NL,DST,HGS,PLD1,DLG1,IGF2R,FLVCR1,SLC30A1,SLC3A2,FLOT2,USP8,SEC24A,SCFD1,ATP2B1,ZFYVE16,SEC24B	0.0011	0.0411
Extrinsic component of plasma membrane	SCRIB,JUP,USP8,YES1	0.0011	0.0412
Plasma membrane bounded cell projection	NOTCH2,DST,PSD3,PALM,NF2,DLG1,SCRIB,CDC42BPA,UTRN,DLG5,FLOT2,USP8,SLC4A7,ATP2B1	0.0012	0.044
