# Supplementary material for: Comparative Interactome Analysis Reveals Architectural Principles Governing K+ Channel Function in Cancer
Source: Int J Mol Sci. 2026 Jun 29;27(13):5862. doi: 10.3390/ijms27135862 (PMC13362327; doi:10.3390/ijms27135862)
Supplement: Supplementary file 1 [file ijms-27-05862-s001.zip › new-TableS20-common_104_proteins_cluster_assignments.xlsx]

## Sheet: common_104_proteins_cluster_ass
protein	cluster	cluster_title
PSMD1	1	1) Proteasome, ER & Protein Quality Control
PSMD2	1	1) Proteasome, ER & Protein Quality Control
PSMD3	1	1) Proteasome, ER & Protein Quality Control
AUP1	1	1) Proteasome, ER & Protein Quality Control
STT3B	1	1) Proteasome, ER & Protein Quality Control
PDIA6	1	1) Proteasome, ER & Protein Quality Control
GANAB	1	1) Proteasome, ER & Protein Quality Control
PPIB	1	1) Proteasome, ER & Protein Quality Control
RRBP1	1	1) Proteasome, ER & Protein Quality Control
SRPRA	1	1) Proteasome, ER & Protein Quality Control
STIP1	1	1) Proteasome, ER & Protein Quality Control
DDX3X	2	2) RNA Processing, Translation & Gene Expression
DDX6	2	2) RNA Processing, Translation & Gene Expression
EIF3G	2	2) RNA Processing, Translation & Gene Expression
EIF2A	2	2) RNA Processing, Translation & Gene Expression
ABCF2	2	2) RNA Processing, Translation & Gene Expression
ABCE1	2	2) RNA Processing, Translation & Gene Expression
NOP56	2	2) RNA Processing, Translation & Gene Expression
SF3A1	2	2) RNA Processing, Translation & Gene Expression
SF3B2	2	2) RNA Processing, Translation & Gene Expression
LARP1	2	2) RNA Processing, Translation & Gene Expression
CNOT1	2	2) RNA Processing, Translation & Gene Expression
CHMP5	3	3) Endocytosis & Membrane Dynamics
ATG2B	3	3) Endocytosis & Membrane Dynamics
NUMB	3	3) Endocytosis & Membrane Dynamics
DOCK7	3	3) Endocytosis & Membrane Dynamics
AAK1	3	3) Endocytosis & Membrane Dynamics
EHD1	3	3) Endocytosis & Membrane Dynamics
EPS15	3	3) Endocytosis & Membrane Dynamics
REPS1	3	3) Endocytosis & Membrane Dynamics
FCHO2	3	3) Endocytosis & Membrane Dynamics
SYNJ1	3	3) Endocytosis & Membrane Dynamics
SYNJ2	3	3) Endocytosis & Membrane Dynamics
COPA	4	4) Vesicle Trafficking & Organelle Transport
COPB2	4	4) Vesicle Trafficking & Organelle Transport
COPG2	4	4) Vesicle Trafficking & Organelle Transport
EXOC4	4	4) Vesicle Trafficking & Organelle Transport
USO1	4	4) Vesicle Trafficking & Organelle Transport
STX5	4	4) Vesicle Trafficking & Organelle Transport
NSF	4	4) Vesicle Trafficking & Organelle Transport
RTN4	4	4) Vesicle Trafficking & Organelle Transport
FLOT2	4	4) Vesicle Trafficking & Organelle Transport
ESYT2	4	4) Vesicle Trafficking & Organelle Transport
WASF2	5	5) Cytoskeleton & Cell Architecture
MYH9	5	5) Cytoskeleton & Cell Architecture
MYO1B	5	5) Cytoskeleton & Cell Architecture
MYO6	5	5) Cytoskeleton & Cell Architecture
FLNB	5	5) Cytoskeleton & Cell Architecture
MAP4	5	5) Cytoskeleton & Cell Architecture
MAP1B	5	5) Cytoskeleton & Cell Architecture
CALD1	5	5) Cytoskeleton & Cell Architecture
TMOD3	5	5) Cytoskeleton & Cell Architecture
ANXA2	5	5) Cytoskeleton & Cell Architecture
2026-09-02	5	5) Cytoskeleton & Cell Architecture
2026-09-07	5	5) Cytoskeleton & Cell Architecture
DLG1	6	6) Junctions, Scaffolds & Cell Polarity
DLG5	6	6) Junctions, Scaffolds & Cell Polarity
ERBIN	6	6) Junctions, Scaffolds & Cell Polarity
SCRIB	6	6) Junctions, Scaffolds & Cell Polarity
LRBA	6	6) Junctions, Scaffolds & Cell Polarity
KTN1	6	6) Junctions, Scaffolds & Cell Polarity
DTNA	6	6) Junctions, Scaffolds & Cell Polarity
ANK2	6	6) Junctions, Scaffolds & Cell Polarity
SYNC	6	6) Junctions, Scaffolds & Cell Polarity
ROBO1	6	6) Junctions, Scaffolds & Cell Polarity
RACK1	6	6) Junctions, Scaffolds & Cell Polarity
STAT1	7	7) Signaling & Kinase Networks
STAT3	7	7) Signaling & Kinase Networks
EGFR	7	7) Signaling & Kinase Networks
EPHA2	7	7) Signaling & Kinase Networks
ABL2	7	7) Signaling & Kinase Networks
PKN2	7	7) Signaling & Kinase Networks
PEAK1	7	7) Signaling & Kinase Networks
ROCK1	7	7) Signaling & Kinase Networks
ROCK2	7	7) Signaling & Kinase Networks
TNIK	7	7) Signaling & Kinase Networks
CDC27	8	8) Cell Cycle, Chromatin & DNA Repair
CDK1	8	8) Cell Cycle, Chromatin & DNA Repair
MCM4	8	8) Cell Cycle, Chromatin & DNA Repair
MRE11	8	8) Cell Cycle, Chromatin & DNA Repair
PRKDC	8	8) Cell Cycle, Chromatin & DNA Repair
SMC4	8	8) Cell Cycle, Chromatin & DNA Repair
APC	8	8) Cell Cycle, Chromatin & DNA Repair
TTC28	8	8) Cell Cycle, Chromatin & DNA Repair
RAI14	8	8) Cell Cycle, Chromatin & DNA Repair
RAN	9	9) Nuclear Transport & Organelle Homeostasis
EMD	9	9) Nuclear Transport & Organelle Homeostasis
LBR	9	9) Nuclear Transport & Organelle Homeostasis
CLCC1	9	9) Nuclear Transport & Organelle Homeostasis
UBA1	9	9) Nuclear Transport & Organelle Homeostasis
DNM1L	9	9) Nuclear Transport & Organelle Homeostasis
CISD2	9	9) Nuclear Transport & Organelle Homeostasis
GLRX3	9	9) Nuclear Transport & Organelle Homeostasis
PRDX6	9	9) Nuclear Transport & Organelle Homeostasis
HACD3	9	9) Nuclear Transport & Organelle Homeostasis
GCN1	10	10) Additional Regulators & Other Shared Proteins
EFR3A	10	10) Additional Regulators & Other Shared Proteins
DSC3	10	10) Additional Regulators & Other Shared Proteins
MARK2	10	10) Additional Regulators & Other Shared Proteins
MARK3	10	10) Additional Regulators & Other Shared Proteins
MACF1	10	10) Additional Regulators & Other Shared Proteins
2026-09-09	10	10) Additional Regulators & Other Shared Proteins
RPAP3	10	10) Additional Regulators & Other Shared Proteins
STAU1	10	10) Additional Regulators & Other Shared Proteins
