# Supplementary material for: Comparative Interactome Analysis Reveals Architectural Principles Governing K+ Channel Function in Cancer
Source: Int J Mol Sci. 2026 Jun 29;27(13):5862. doi: 10.3390/ijms27135862 (PMC13362327; doi:10.3390/ijms27135862)
Supplement: Supplementary file 1 [file ijms-27-05862-s001.zip › new-TableS21-common_144_proteins_cluster_assignments.xlsx]

## Sheet: common_144_proteins_cluster_ass
protein	cluster	cluster_title
PSMD1	1	1) Proteasome, ER & Secretory Pathway
PSMD2	1	1) Proteasome, ER & Secretory Pathway
PSMD3	1	1) Proteasome, ER & Secretory Pathway
GANAB	1	1) Proteasome, ER & Secretory Pathway
STT3B	1	1) Proteasome, ER & Secretory Pathway
SEC63	1	1) Proteasome, ER & Secretory Pathway
SRP68	1	1) Proteasome, ER & Secretory Pathway
SRP72	1	1) Proteasome, ER & Secretory Pathway
SRPRA	1	1) Proteasome, ER & Secretory Pathway
STX5	1	1) Proteasome, ER & Secretory Pathway
USO1	1	1) Proteasome, ER & Secretory Pathway
VAPB	1	1) Proteasome, ER & Secretory Pathway
CNOT1	2	2) RNA Processing, Translation & Gene Expression
NOP56	2	2) RNA Processing, Translation & Gene Expression
DDX3X	2	2) RNA Processing, Translation & Gene Expression
DDX6	2	2) RNA Processing, Translation & Gene Expression
EIF3G	2	2) RNA Processing, Translation & Gene Expression
EIF2A	2	2) RNA Processing, Translation & Gene Expression
ABCE1	2	2) RNA Processing, Translation & Gene Expression
ABCF2	2	2) RNA Processing, Translation & Gene Expression
SF3A1	2	2) RNA Processing, Translation & Gene Expression
SF3B2	2	2) RNA Processing, Translation & Gene Expression
LARP1	2	2) RNA Processing, Translation & Gene Expression
HBS1L	2	2) RNA Processing, Translation & Gene Expression
HGS	3	3) Endocytosis & Membrane Dynamics
SYNJ1	3	3) Endocytosis & Membrane Dynamics
SYNJ2	3	3) Endocytosis & Membrane Dynamics
SNX2	3	3) Endocytosis & Membrane Dynamics
EPS15	3	3) Endocytosis & Membrane Dynamics
NUMB	3	3) Endocytosis & Membrane Dynamics
OCRL	3	3) Endocytosis & Membrane Dynamics
MTMR1	3	3) Endocytosis & Membrane Dynamics
EHBP1	3	3) Endocytosis & Membrane Dynamics
REPS1	3	3) Endocytosis & Membrane Dynamics
AAK1	3	3) Endocytosis & Membrane Dynamics
EHD1	3	3) Endocytosis & Membrane Dynamics
YKT6	4	4) Vesicle Trafficking, Endosome & Exocytic Transport
FLOT2	4	4) Vesicle Trafficking, Endosome & Exocytic Transport
RAB7A	4	4) Vesicle Trafficking, Endosome & Exocytic Transport
ARF1	4	4) Vesicle Trafficking, Endosome & Exocytic Transport
EXOC4	4	4) Vesicle Trafficking, Endosome & Exocytic Transport
CHMP5	4	4) Vesicle Trafficking, Endosome & Exocytic Transport
COPA	4	4) Vesicle Trafficking, Endosome & Exocytic Transport
COPB2	4	4) Vesicle Trafficking, Endosome & Exocytic Transport
COPG2	4	4) Vesicle Trafficking, Endosome & Exocytic Transport
WDR44	4	4) Vesicle Trafficking, Endosome & Exocytic Transport
SCYL2	4	4) Vesicle Trafficking, Endosome & Exocytic Transport
RTN4	4	4) Vesicle Trafficking, Endosome & Exocytic Transport
MYO1B	5	5) Cytoskeleton & Cell Architecture
MYH9	5	5) Cytoskeleton & Cell Architecture
FLNB	5	5) Cytoskeleton & Cell Architecture
MAP4	5	5) Cytoskeleton & Cell Architecture
TBCE	5	5) Cytoskeleton & Cell Architecture
WASF2	5	5) Cytoskeleton & Cell Architecture
TMOD3	5	5) Cytoskeleton & Cell Architecture
MACF1	5	5) Cytoskeleton & Cell Architecture
TLN1	5	5) Cytoskeleton & Cell Architecture
EPB41	5	5) Cytoskeleton & Cell Architecture
CAP1	5	5) Cytoskeleton & Cell Architecture
CKAP5	5	5) Cytoskeleton & Cell Architecture
DLG1	6	6) Junctions, Polarity & Cell Adhesion
SCRIB	6	6) Junctions, Polarity & Cell Adhesion
LRBA	6	6) Junctions, Polarity & Cell Adhesion
KTN1	6	6) Junctions, Polarity & Cell Adhesion
MAGI1	6	6) Junctions, Polarity & Cell Adhesion
ERBIN	6	6) Junctions, Polarity & Cell Adhesion
PARD3	6	6) Junctions, Polarity & Cell Adhesion
CD2AP	6	6) Junctions, Polarity & Cell Adhesion
NUMBL	6	6) Junctions, Polarity & Cell Adhesion
TANC1	6	6) Junctions, Polarity & Cell Adhesion
SYAP1	6	6) Junctions, Polarity & Cell Adhesion
RACK1	6	6) Junctions, Polarity & Cell Adhesion
STAT1	7	7) Signaling & Kinase Networks
STAT3	7	7) Signaling & Kinase Networks
ABL2	7	7) Signaling & Kinase Networks
ROCK1	7	7) Signaling & Kinase Networks
ROCK2	7	7) Signaling & Kinase Networks
PAK2	7	7) Signaling & Kinase Networks
PAK4	7	7) Signaling & Kinase Networks
PKN2	7	7) Signaling & Kinase Networks
STK38	7	7) Signaling & Kinase Networks
MINK1	7	7) Signaling & Kinase Networks
PEAK1	7	7) Signaling & Kinase Networks
IRAK1	7	7) Signaling & Kinase Networks
BUB1B	8	8) Cell Cycle, DNA Repair & Chromosome Organization
CDK1	8	8) Cell Cycle, DNA Repair & Chromosome Organization
CDC27	8	8) Cell Cycle, DNA Repair & Chromosome Organization
TTK	8	8) Cell Cycle, DNA Repair & Chromosome Organization
MCM4	8	8) Cell Cycle, DNA Repair & Chromosome Organization
MRE11	8	8) Cell Cycle, DNA Repair & Chromosome Organization
PRKDC	8	8) Cell Cycle, DNA Repair & Chromosome Organization
HAUS6	8	8) Cell Cycle, DNA Repair & Chromosome Organization
NUMA1	8	8) Cell Cycle, DNA Repair & Chromosome Organization
TACC1	8	8) Cell Cycle, DNA Repair & Chromosome Organization
SMG7	8	8) Cell Cycle, DNA Repair & Chromosome Organization
NUDC	8	8) Cell Cycle, DNA Repair & Chromosome Organization
LMNB1	9	9) Nuclear Structure, Transport & Genome Regulation
EMD	9	9) Nuclear Structure, Transport & Genome Regulation
LBR	9	9) Nuclear Structure, Transport & Genome Regulation
RAN	9	9) Nuclear Structure, Transport & Genome Regulation
HCFC1	9	9) Nuclear Structure, Transport & Genome Regulation
XRN1	9	9) Nuclear Structure, Transport & Genome Regulation
ASCC3	9	9) Nuclear Structure, Transport & Genome Regulation
RPAP3	9	9) Nuclear Structure, Transport & Genome Regulation
TTF2	9	9) Nuclear Structure, Transport & Genome Regulation
NUDT5	9	9) Nuclear Structure, Transport & Genome Regulation
LSG1	9	9) Nuclear Structure, Transport & Genome Regulation
SND1	9	9) Nuclear Structure, Transport & Genome Regulation
TXNL1	10	10) Metabolism, Redox & Cellular Homeostasis
PGAM1	10	10) Metabolism, Redox & Cellular Homeostasis
GLRX3	10	10) Metabolism, Redox & Cellular Homeostasis
PRDX6	10	10) Metabolism, Redox & Cellular Homeostasis
CISD2	10	10) Metabolism, Redox & Cellular Homeostasis
GCN1	10	10) Metabolism, Redox & Cellular Homeostasis
HACD3	10	10) Metabolism, Redox & Cellular Homeostasis
WWOX	10	10) Metabolism, Redox & Cellular Homeostasis
UACA	10	10) Metabolism, Redox & Cellular Homeostasis
PLIN3	10	10) Metabolism, Redox & Cellular Homeostasis
NAA50	10	10) Metabolism, Redox & Cellular Homeostasis
CIP2A	10	10) Metabolism, Redox & Cellular Homeostasis
DVL2	11	11) Membrane Signaling, Autophagy & Organelle Crosstalk
LRP6	11	11) Membrane Signaling, Autophagy & Organelle Crosstalk
NCK1	11	11) Membrane Signaling, Autophagy & Organelle Crosstalk
NCK2	11	11) Membrane Signaling, Autophagy & Organelle Crosstalk
ABR	11	11) Membrane Signaling, Autophagy & Organelle Crosstalk
RIPK1	11	11) Membrane Signaling, Autophagy & Organelle Crosstalk
RABL6	11	11) Membrane Signaling, Autophagy & Organelle Crosstalk
SLK	11	11) Membrane Signaling, Autophagy & Organelle Crosstalk
SMCR8	11	11) Membrane Signaling, Autophagy & Organelle Crosstalk
SPART	11	11) Membrane Signaling, Autophagy & Organelle Crosstalk
ESYT1	11	11) Membrane Signaling, Autophagy & Organelle Crosstalk
ESYT2	11	11) Membrane Signaling, Autophagy & Organelle Crosstalk
AP3B1	12	12) Additional Shared Regulators
IFIT5	12	12) Additional Shared Regulators
CSDE1	12	12) Additional Shared Regulators
TIPRL	12	12) Additional Shared Regulators
MARK2	12	12) Additional Shared Regulators
MARK3	12	12) Additional Shared Regulators
DOCK7	12	12) Additional Shared Regulators
ATG2B	12	12) Additional Shared Regulators
AUP1	12	12) Additional Shared Regulators
WIPI2	12	12) Additional Shared Regulators
DHX29	12	12) Additional Shared Regulators
STIP1	12	12) Additional Shared Regulators
