# Supplementary material for: Comparative Interactome Analysis Reveals Architectural Principles Governing K+ Channel Function in Cancer
Source: Int J Mol Sci. 2026 Jun 29;27(13):5862. doi: 10.3390/ijms27135862 (PMC13362327; doi:10.3390/ijms27135862)
Supplement: Supplementary file 1 [file ijms-27-05862-s001.zip › new-TableS3-STRING_enrichmentFunctionKCa3.1 (KCNN4) ∩ Kir2.1 (KCNJ2).xls]

## Sheet: Table3-STRING_enrichmentFunctio
Description	Gene symbols	p_value	fdr
Cell adhesion molecule binding	NECTIN2,DSG2,DST,PPFIBP1,MPP7,NF2,DLG1,SCRIB,UTRN,SLC3A2,JUP,USP8,ITGA6,ADAM9	9.39e-11	4.63e-07
Protein binding	NECTIN2,NOTCH2,KIDINS220,DSG2,SLC12A7,TRIP11,ERBB2,USP6NL,FAM83B,DST,PPFIBP1,HGS,MPP7,PALM,NF2,DLG1,IGF2R,SCRIB, CDC42BPA,UTRN,DLG5,SHB,SLC3A2,JUP,USP8,SEC24A,SH3BP4,ITGA6,SCFD1,ATP2B1,ADAM9,SEC24B,PLEKHA7,PEAK1,YES1	1.94e-06	0.0048
Cadherin binding	PPFIBP1,MPP7,DLG1,SCRIB,SLC3A2,JUP,USP8,ITGA6	2.12e-06	0.0048
