# Supplementary material for: Comparative Interactome Analysis Reveals Architectural Principles Governing K+ Channel Function in Cancer
Source: Int J Mol Sci. 2026 Jun 29;27(13):5862. doi: 10.3390/ijms27135862 (PMC13362327; doi:10.3390/ijms27135862)
Supplement: Supplementary file 1 [file ijms-27-05862-s001.zip › new-TableS4-STRING_enrichmentProcessKCa3.1 (KCNN4) ∩ Kir2.1 (KCNJ2).xls]

## Sheet: Table1-STRING_enrichmentProcess
Description	Gene symbols	p_value	fdr
Cell junction organization	DSG2,ERBB2,DST,PPFIBP1,MPP7,PALM,NF2,DLG1,DLG5,JUP,ITGA6,PLEKHA7,PEAK1	2.56e-10	4.02e-06
Cell adhesion	NECTIN2,DSG2,DST,PPFIBP1,DLG1,SCRIB,DLG5,JUP,FLOT2,ITGA6,ADAM9,PLEKHA7,PEAK1	6.39e-07	0.0027
Regulation of cell adhesion	ERBB2,NF2,DLG1,SCRIB,UTRN,DLG5,SHB,JUP,FLOT2,ADAM9,PEAK1,YES1	5.01e-07	0.0027
Cell-cell junction organization	DSG2,MPP7,NF2,DLG1,DLG5,JUP,PLEKHA7	3.46e-07	0.0027
Protein localization to adherens junction	MPP7,SCRIB,DLG5	8.48e-07	0.0027
Cellular component organization	NECTIN2,NOTCH2,KIDINS220,DSG2,SLC12A7,TRIP11,ERBB2,USP6NL,DST,PPFIBP1,HGS,UNC5B,MPP7,PALM,NF2,DLG1, SCRIB, CDC42BPA,UTRN,DLG5,FAM171A1,JUP,USP8,SEC24A,ITGA6,ZFYVE16,SEC24B,PLEKHA7,PEAK1	6.48e-06	0.0166
Developmental process	NECTIN2,NOTCH2,KIDINS220,DSG2,TRIP11,ERBB2,UNC5B,PALM,NF2,DLG1,IGF2R,SCRIB,FLVCR1,SLC30A1,UTRN, RASAL2,DLG5,SHB, JUP,FLOT2,ITGA6,SLC4A7,SCFD1,ATP2B1,PLEKHA5,ADAM9,SEC24B,PEAK1,YES1	1.51e-05	0.0166
Regulation of localization	ERBB2,HGS,PLD1,NF2,DLG1,SCRIB,SLC30A1,UTRN,JUP,USP8,SEC24A,SCFD1,ATP2B1,ADAM9,ZFYVE16,SEC24B,YES1	9.55e-06	0.0166
Cell junction assembly	DST,MPP7,DLG1,DLG5,JUP,ITGA6,PEAK1	6.34e-06	0.0166
Anatomical structure development	NECTIN2,NOTCH2,KIDINS220,DSG2,TRIP11,ERBB2,UNC5B,PALM,NF2,DLG1,IGF2R,SCRIB,FLVCR1,SLC30A1,UTRN, RASAL2,DLG5,SHB, JUP,FLOT2,ITGA6,SLC4A7,SCFD1,ATP2B1,PLEKHA5,ADAM9,SEC24B,PEAK1	6.71e-06	0.0166
Localization	NECTIN2,EFR3A,SLC12A7,TRIP11,USP6NL,DST,HGS,MPP7,PALM,DLG1,IGF2R,SCRIB,FLVCR1,SLC30A1,DLG5,SLC3A2,JUP, FLOT2,SEC2A, SH3BP4,SLC4A7,SCFD1,ATP2B1,ZFYVE16,SEC24B,YES1	7.5e-06	0.0166
Cellular localization	NECTIN2,EFR3A,TRIP11,DST,HGS,MPP7,PALM,DLG1,IGF2R,SCRIB,FLVCR1,DLG5,JUP,FLOT2,SEC24A,SH3BP4,SCFD1, ZFYVE16,SEC24B	1.52e-05	0.0166
Inner ear receptor cell development	TRIP11,SCRIB,SLC4A7,SEC24B	1.13e-05	0.0166
Protein localization to plasma membrane	EFR3A,PALM,DLG1,SCRIB,JUP,FLOT2	1.3e-05	0.0166
Cell-cell adhesion	NECTIN2,DSG2,DLG1,SCRIB,DLG5,JUP,ITGA6,ADAM9,PLEKHA7	8.67e-06	0.0166
Regulation of ventricular cardiac muscle cell action potential	DSG2,DLG1,JUP	6.8e-06	0.0166
Regulation of transport	ERBB2,HGS,PLD1,DLG1,SCRIB,SLC30A1,UTRN,JUP,SEC24A,SCFD1,ATP2B1,ADAM9,ZFYVE16,SEC24B,YES1	2.11e-05	0.0184
Regulation of cell-cell adhesion	ERBB2,NF2,DLG1,SCRIB,DLG5,SHB,FLOT2,YES1	2.83e-05	0.0218
Regulation of leukocyte cell-cell adhesion	ERBB2,DLG1,SCRIB,DLG5,SHB,FLOT2,YES1	4.16e-05	0.0272
Regulation of cellular component organization	NOTCH2,KIDINS220,ERBB2,USP6NL,MPP7,PALM,PLD1,NF2,DLG1,SCRIB,DLG5,SH3BP4,ITGA6,SCFD1,ADAM9,ZFYVE16, PEAK1	4.42e-05	0.0277
Negative regulation of T cell proliferation	ERBB2,DLG1,SCRIB,DLG5	4.75e-05	0.0286
Regulation of T cell activation	ERBB2,DLG1,SCRIB,DLG5,SHB,FLOT2,YES1	4.76e-05	0.0286
Auditory receptor cell development	SCRIB,SLC4A7,SEC24B	5.91e-05	0.0331
Cochlear nucleus development	SCRIB,SEC24B	6.25e-05	0.0338
Protein localization to cell junction	MPP7,DLG1,SCRIB,DLG5	6.62e-05	0.0346
Anatomical structure morphogenesis	NECTIN2,NOTCH2,KIDINS220,TRIP11,ERBB2,UNC5B,NF2,DLG1,SCRIB,FLVCR1,DLG5,SHB,ITGA6,SCFD1,SEC24B,PEAK1	8.22e-05	0.0403
Sensory organ development	NOTCH2,TRIP11,NF2,DLG1,SCRIB,SLC4A7,ATP2B1,SEC24B	0.0001	0.0467
