# Supplementary material for: Comparative Interactome Analysis Reveals Architectural Principles Governing K+ Channel Function in Cancer
Source: Int J Mol Sci. 2026 Jun 29;27(13):5862. doi: 10.3390/ijms27135862 (PMC13362327; doi:10.3390/ijms27135862)
Supplement: Supplementary file 1 [file ijms-27-05862-s001.zip › new-TableS5-STRING_enrichmentProcessKCa3.1 (KCNN4) ∩ KCNK3 (TASK-1) combined.xls]

## Sheet: Table5-STRING_enrichmentProcess
Description	Gene symbols	p_value	fdr
Vesicle-mediated transport	TSG101,USE1,EHBP1,TRIP11,SCYL1,STX5,CAMLG,STX18,SNAP47,AP2A2,HGS,RAB11B,MIA3,VAPA,SPTBN1,IGF2R,SCRIB,SEC23IP,STXBP3,ITGB1, SEC24A,SCFD1,VAPB,ZFYVE16,SEC24B,SEC22B,AP2B1,SCYL2,MIA2,CTNNB1	7.36e-15	1.15e-10
Intracellular transport	DOCK7,TSG101,OSBP,USE1,LSG1,TRIP11,STX5,STX18,AP2A2,HGS,RAB11B,MIA3,VAPA,IGF2R,SCRIB,RAB3GAP2,SEC23IP,STXBP3,NDC1,SEC24A, SCFD1,VAPB,ZFYVE16,SEC24B,STK3,SEC22B,AP2B1,SCYL2,MIA2	1.96e-13	1.54e-09
Establishment of localization in cell	DOCK7,TSG101,OSBP,USE1,LSG1,TRIP11,STX5,STX18,SNAP47,AP2A2,HGS,RAB11B,MIA3,VAPA,IGF2R,SCRIB,RAB3GAP2,SEC23IP,STXBP3,NDC1, ITGB1,SEC24A,SCFD1,VAPB,ZFYVE16,SEC24B,STK3,SEC22B,AP2B1,SCYL2,MIA2,CTNNB1	4.41e-13	2.3e-09
Establishment of protein localization	TSG101,USE1,EHBP1,LSG1,STX5,CAMLG,STX18,SNAP47,AP2A2,HGS,RAB11B,MIA3,SPTBN1,SCRIB,RAB3GAP2,SEC23IP,STXBP3,NDC1,SEC24A, SCFD1,RAB3GAP1,ZFYVE16,SEC24B,STK3,SEC22B,AP2B1,MIA2	1.77e-12	6.94e-09
Cellular localization	DOCK7,TSG101,OSBP,USE1,EHBP1,LSG1,TRIP11,SCYL1,STX5,CAMLG,STX18,SNAP47,AP2A2,HGS,RAB11B,MIA3,VAPA,SPTBN1,IGF2R,SCRIB, RAB3GAP2,SEC23IP,STXBP3,NDC1,JUP,ITGB1,SEC24A,SCFD1,RAB3GAP1,VAPB,ZFYVE16,SEC24B,STK3,SEC22B,AP2B1,SCYL2,MIA2,CTNNB1	2.3e-12	7.22e-09
Golgi vesicle transport	USE1,TRIP11,SCYL1,STX5,STX18,MIA3,VAPA,SPTBN1,SEC23IP,SEC24A,SCFD1,VAPB,SEC24B,SEC22B,MIA2	2.93e-12	7.66e-09
Nitrogen compound transport	TSG101,OSBP,USE1,EHBP1,LSG1,STX5,STX18,SNAP47,AP2A2,HGS,RAB11B,MIA3,VAPA,SPTBN1,SCRIB,RAB3GAP2,SEC23IP,STXBP3,NDC1,SLC3A2,SEC24A,SCFD1,ZFYVE16,SEC24B,STK3,SEC22B,PGRMC2,AP2B1,MIA2	7.04e-12	1.58e-08
Transport	DOCK7,TSG101,OSBP,USE1,EHBP1,LSG1,ESYT1,TRIP11,SCYL1,CXADR,STX5,CAMLG,STX18,SNAP47,AP2A2,HGS,RAB11B,PDZD8,MIA3,VAPA, SPTBN1,IGF2R,CLCC1,SCRIB,RAB3GAP2,SEC23IP,STXBP3,NDC1,SLC3A2,ITGB1,SEC24A,SCFD1,VAPB,STIM2,ZFYVE16,SEC24B,STK3,SEC22B,STIM1,PGRMC2,AP2B1,SCYL2,MIA2,CTNNB1	1.3e-11	2.37e-08
Endoplasmic reticulum to Golgi vesicle-mediated transport	TRIP11,STX5,MIA3,VAPA,SEC23IP,SEC24A,SCFD1,VAPB,SEC24B,SEC22B,MIA2	1.41e-11	2.37e-08
Protein transport	TSG101,USE1,EHBP1,LSG1,STX5,STX18,SNAP47,AP2A2,HGS,RAB11B,MIA3,SPTBN1,SCRIB,RAB3GAP2,SEC23IP,STXBP3,NDC1,SEC24A,SCFD1, ZFYVE16,SEC24B,STK3,SEC22B,AP2B1,MIA2	1.55e-11	2.37e-08
Establishment of localization	DOCK7,TSG101,OSBP,USE1,EHBP1,LSG1,ESYT1,TRIP11,SCYL1,CXADR,STX5,CAMLG,STX18,SNAP47,AP2A2,HGS,RAB11B,PDZD8,MIA3,VAPA, SPTBN1,IGF2R,CLCC1,SCRIB,RAB3GAP2,SEC23IP,STXBP3,NDC1,SLC3A2,ITGB1,SEC24A,SCFD1,RAB3GAP1,VAPB,STIM2,ZFYVE16,SEC24B,STK3, SEC22B,STIM1,PGRMC2,AP2B1,SCYL2,MIA2,CTNNB1	1.21e-11	2.37e-08
Protein localization	TSG101,USE1,EHBP1,LSG1,SCYL1,STX5,CAMLG,STX18,SNAP47,AP2A2,HGS,RAB11B,MIA3,VAPA,SPTBN1,SCRIB,RAB3GAP2,SEC23IP,STXBP3, NDC1,JUP,SEC24A,SCFD1,RAB3GAP1,ZFYVE16,SEC24B,STK3,SEC22B,AP2B1,MIA2,CTNNB1	3.56e-11	4.65e-08
Macromolecule localization	TSG101,OSBP,USE1,EHBP1,LSG1,ESYT1,SCYL1,STX5,CAMLG,STX18,SNAP47,AP2A2,HGS,RAB11B,PDZD8,MIA3,VAPA,SPTBN1,SCRIB,RAB3GAP2, SEC23IP,STXBP3,NDC1,JUP,SEC24A,SCFD1,RAB3GAP1,ZFYVE16,SEC24B,STK3,SEC22B,AP2B1,MIA2,CTNNB1	3.97e-11	4.65e-08
Organic substance transport	TSG101,OSBP,USE1,EHBP1,LSG1,ESYT1,STX5,STX18,SNAP47,AP2A2,HGS,RAB11B,PDZD8,MIA3,VAPA,SPTBN1,SCRIB,RAB3GAP2,SEC23IP, STXBP3,NDC1,SLC3A2,SEC24A,SCFD1,ZFYVE16,SEC24B,STK3,SEC22B,PGRMC2,AP2B1,MIA2	4.27e-11	4.65e-08
Localization	DOCK7,TSG101,OSBP,USE1,EHBP1,LSG1,ESYT1,TRIP11,SCYL1,CXADR,STX5,CAMLG,STX18,SNAP47,AP2A2,HGS,RAB11B,PDZD8,MIA3,VAPA, SPTBN1,IGF2R,CLCC1,SCRIB,RAB3GAP2,SEC23IP,STXBP3,NDC1,SLC3A2,JUP,ITGB1,SEC24A,SCFD1,RAB3GAP1,VAPB,STIM2,ZFYVE16,SEC24B, STK3,SEC22B,STIM1,PGRMC2,AP2B1,SCYL2,MIA2,CTNNB1	3.08e-10	3.02e-07
Membrane organization	TSG101,OSBP,USE1,ESYT1,STX5,CAMLG,STX18,LEMD3,SNAP47,HGS,MIA3,VAPA,SPTBN1,ANKLE2,EMD,SEC24A,VAPB,SEC24B,SEC22B	6.42e-10	5.92e-07
Endomembrane system organization	TSG101,ESYT1,TRIP11,STX5,CAMLG,STX18,LEMD3,SNAP47,HGS,MIA3,SPTBN1,ANKLE2,SEC23IP,EMD,VAPB,SEC22B	1.82e-09	1.58e-06
Cellular component organization	DOCK7,TSG101,NOTCH2,KIDINS220,DSG2,OSBP,USE1,EHBP1,EIF4H,ESYT1,TRIP11,IQGAP1,CISD2,CXADR,STX5,CAMLG,MAT2A,STX18,LEMD3, SNAP47,HGS,PDZD8,MIA3,EPB41,VAPA,SPTBN1,SCRIB,ANKLE2,UTRN,EPB41L2,SEC23IP,SLK,EMD,NDC1,ABI1,JUP,ITGB1,SEC24A,CTNND1, CAPZB,RAB3GAP1,VAPB,ZFYVE16,SEC24B,STK3,SEC22B,MARCKS,SPTAN1,CTNNB1	3.85e-09	3.18e-06
Cellular component organization or biogenesis	DOCK7,TSG101,NOTCH2,KIDINS220,DSG2,OSBP,USE1,EHBP1,LSG1,EIF4H,ESYT1,TRIP11,IQGAP1,CISD2,CXADR,STX5,CAMLG,MAT2A,STX18, LEMD3,SNAP47,HGS,PDZD8,MIA3,EPB41,VAPA,SPTBN1,SCRIB,ANKLE2,UTRN,EPB41L2,SEC23IP,SLK,EMD,NDC1,ABI1,JUP,ITGB1,SEC24A, CTNND1,CAPZB,RAB3GAP1,VAPB,ZFYVE16,SEC24B,STK3,SEC22B,MARCKS,SPTAN1,CTNNB1	3.94e-09	3.18e-06
Organelle organization	DOCK7,TSG101,EHBP1,ESYT1,TRIP11,CISD2,CXADR,STX5,CAMLG,STX18,LEMD3,SNAP47,HGS,PDZD8,MIA3,EPB41,VAPA,SPTBN1,ANKLE2,UTRN,EPB41L2,SEC23IP,SLK,EMD,NDC1,ABI1,ITGB1,SEC24A,CAPZB,RAB3GAP1,VAPB,ZFYVE16,SEC24B,SEC22B,MARCKS,SPTAN1,CTNNB1	1.91e-08	1.43e-05
Intracellular protein transport	TSG101,STX5,STX18,AP2A2,HGS,SCRIB,RAB3GAP2,SEC23IP,STXBP3,SEC24A,SCFD1,ZFYVE16,SEC24B,STK3,AP2B1,MIA2	3.39e-08	2.42e-05
Cellular process	LRRC59,CPSF3,DOCK7,TSG101,NOTCH2,KIDINS220,DSG2,OSBP,USE1,EHBP1,XRN1,LSG1,EIF4H,ESYT1,TRIP11,IQGAP1,SCYL1,UBXN4,CISD2, CDKAL1,CXADR,STX5,CAMLG,MAT2A,STX18,LEMD3,SNAP47,AP2A2,HGS,RAB11B,PDZD8,MTDH,LBR,MIA3,TP53BP2,EPB41,VAPA,SPTBN1, IGF2R,CLCC1,SCRIB,ANKLE2,RAB3GAP2,IARS2,UTRN,EPB41L2,SEC23IP,SLK,EMD,STXBP3,NDC1,ABI1,SLC3A2,JUP,ITGB1,PDXDC1,SEC24A, CTNND1,SCFD1,CAPZB,VEZT,RAB3GAP1,VAPB,STIM2,POR,C…	1.7e-07	0.00012
Vesicle organization	TSG101,STX5,SNAP47,HGS,MIA3,VAPA,SEC24A,VAPB,ZFYVE16,SEC24B,SEC22B	1.72e-07	0.00012
Regulation of transport	CYP51A1,TSG101,OSBP,STX18,HGS,RAB11B,EPB41,SCRIB,UTRN,EMD,STXBP3,JUP,ITGB1,SEC24A,SCFD1,RAB3GAP1,STIM2,CAMK2D,ZFYVE16, SEC24B,UBE2J1,STIM1,SCYL2,CTNNB1	2.3e-07	0.00014
Organelle localization	DOCK7,TSG101,LSG1,ESYT1,TRIP11,STX5,RAB11B,PDZD8,SCRIB,STXBP3,ITGB1,VAPB,CTNNB1	3.27e-07	0.0002
Regulation of localization	CYP51A1,TSG101,OSBP,STX18,HGS,RAB11B,EPB41,SPTBN1,SCRIB,UTRN,EPB41L2,EMD,STXBP3,JUP,ITGB1,SEC24A,SCFD1,RAB3GAP1,STIM2, CAMK2D,ZFYVE16,SEC24B,UBE2J1,STIM1,SCYL2,CTNNB1	3.98e-07	0.00023
Regulation of cellular localization	CYP51A1,TSG101,OSBP,STX18,RAB11B,EPB41,SPTBN1,EPB41L2,EMD,JUP,ITGB1,SEC24A,SCFD1,CAMK2D,SEC24B,UBE2J1,CTNNB1	6.29e-07	0.00035
COPII-coated vesicle budding	MIA3,VAPA,SEC24A,VAPB,SEC24B	1.17e-06	0.00063
Regulation of postsynaptic membrane neurotransmitter receptor levels	SNAP47,AP2A2,SCRIB,CTNND1,AP2B1	2.23e-06	0.0012
Retrograde vesicle-mediated transport, Golgi to endoplasmic reticulum	USE1,SCYL1,STX18,SCFD1,SEC22B	3.94e-06	0.002
Cardiac muscle cell-cardiac muscle cell adhesion	DSG2,CXADR,JUP	8.67e-06	0.0043
Actin filament-based process	EHBP1,CXADR,EPB41,SPTBN1,UTRN,EPB41L2,ABI1,ITGB1,CAPZB,CAMK2D,MARCKS,SPTAN1	1.18e-05	0.0056
Protein localization to endoplasmic reticulum	MIA3,VAPA,RAB3GAP2,RAB3GAP1,MIA2	1.28e-05	0.0059
Regulation of cardiac muscle cell action potential	DSG2,CXADR,JUP,CAMK2D	1.27e-05	0.0059
Regulation of protein localization	CYP51A1,TSG101,OSBP,RAB11B,EPB41,SPTBN1,EPB41L2,EMD,JUP,ITGB1,SEC24A,SCFD1,UBE2J1,CTNNB1	1.56e-05	0.0068
Vesicle cargo loading	MIA3,SEC24A,SEC24B,MIA2	1.61e-05	0.0068
Receptor internalization	AP2A2,HGS,ITGB1,AP2B1,SCYL2	1.67e-05	0.0069
Endocytosis	EHBP1,AP2A2,HGS,MIA3,IGF2R,SCRIB,ITGB1,AP2B1,SCYL2,MIA2	2.35e-05	0.0092
Lysosomal transport	TSG101,USE1,HGS,IGF2R,ZFYVE16,SCYL2	2.37e-05	0.0092
Actin cytoskeleton organization	EHBP1,CXADR,EPB41,SPTBN1,UTRN,EPB41L2,ABI1,ITGB1,CAPZB,MARCKS,SPTAN1	2.35e-05	0.0092
Heterotypic cell-cell adhesion	DSG2,CXADR,JUP,ITGB1	2.46e-05	0.0092
Movement in host	TSG101,CXADR,VAPA,SLC3A2,ITGB1,VAPB	3.55e-05	0.0127
Organelle localization by membrane tethering	ESYT1,STX5,PDZD8,STXBP3,VAPB	3.84e-05	0.0134
COPII-coated vesicle cargo loading	MIA3,SEC24A,SEC24B	4.81e-05	0.0164
Establishment of protein localization to membrane	CAMLG,SNAP47,RAB11B,SPTBN1,SCRIB,RAB3GAP2,RAB3GAP1	4.97e-05	0.0166
Regulation of autophagosome assembly	RAB3GAP2,SCFD1,RAB3GAP1,SEC22B	5.54e-05	0.0181
Positive regulation by host of viral process	VAPA,IGF2R,VAPB	5.75e-05	0.0184
Endoplasmic reticulum organization	ESYT1,CAMLG,STX18,MIA3,VAPB	6.1e-05	0.0187
Protein-containing complex localization	LSG1,SNAP47,AP2A2,SCRIB,NDC1,AP2B1	6.15e-05	0.0187
Neuron development	DOCK7,NOTCH2,KIDINS220,TRIP11,IQGAP1,SCYL1,VAPA,SCRIB,ABI1,ITGB1,SEC24B,SCYL2,CTNNB1	5.97e-05	0.0187
Membrane fusion	USE1,STX5,STX18,SNAP47,VAPA,SEC22B	7.06e-05	0.0201
Receptor-mediated endocytosis	AP2A2,HGS,IGF2R,ITGB1,AP2B1,SCYL2	9.18e-05	0.0248
Localization within membrane	CAMLG,SNAP47,HGS,RAB11B,SPTBN1,SCRIB,RAB3GAP2,NDC1,JUP,RAB3GAP1	0.0001	0.0273
Central nervous system development	DOCK7,SCYL1,SPTBN1,SCRIB,ANKLE2,STXBP3,ITGB1,CTNND1,RAB3GAP1,SEC24B,STK3,MARCKS,SCYL2,CTNNB1	0.00013	0.0327
Viral life cycle	TSG101,CXADR,VAPA,SLC3A2,ITGB1,VAPB	0.00013	0.0335
Biological process involved in symbiotic interaction	TSG101,CXADR,VAPA,IGF2R,SLC3A2,ITGB1,VAPB	0.00013	0.0335
Regulation of vesicle-mediated transport	TSG101,STX18,HGS,RAB11B,SCRIB,STXBP3,SCFD1,RAB3GAP1,ZFYVE16,SCYL2	0.00013	0.0335
Neuron projection development	DOCK7,NOTCH2,KIDINS220,TRIP11,IQGAP1,VAPA,SCRIB,ABI1,ITGB1,SEC24B,CTNNB1	0.00015	0.0356
Regulation of organelle organization	TSG101,NOTCH2,OSBP,XRN1,IQGAP1,STX5,STX18,SPTBN1,RAB3GAP2,SCFD1,CAPZB,RAB3GAP1,SEC22B,SPTAN1,CTNNB1	0.00015	0.0358
Protein localization to membrane	CAMLG,SNAP47,HGS,RAB11B,SPTBN1,SCRIB,RAB3GAP2,JUP,RAB3GAP1	0.00015	0.0361
Homotypic cell-cell adhesion	DSG2,CXADR,STXBP3,JUP	0.00016	0.0365
Neuron differentiation	DOCK7,NOTCH2,KIDINS220,TRIP11,IQGAP1,SCYL1,VAPA,SCRIB,ABI1,ITGB1,SEC24B,FKBP8,SCYL2,CTNNB1	0.00016	0.0371
Positive regulation of protein localization	TSG101,OSBP,EPB41,SPTBN1,EPB41L2,EMD,JUP,ITGB1,SEC24A	0.00017	0.038
Cochlear nucleus development	SCRIB,SEC24B	0.00018	0.039
Establishment of protein localization to endoplasmic reticulum membrane	RAB3GAP2,RAB3GAP1	0.00018	0.039
Cytoskeleton organization	DOCK7,EHBP1,CXADR,PDZD8,EPB41,SPTBN1,UTRN,EPB41L2,SLK,ABI1,ITGB1,CAPZB,MARCKS,SPTAN1,CTNNB1	0.00021	0.0459
Vesicle-mediated transport to the plasma membrane	SNAP47,HGS,RAB11B,SPTBN1,SCRIB	0.00022	0.0459
Cell morphogenesis	DOCK7,NOTCH2,KIDINS220,IQGAP1,SCRIB,ABI1,ITGB1,SCFD1,CAPZB,SEC24B,CTNNB1	0.00022	0.047
Protein localization to organelle	TSG101,CAMLG,HGS,MIA3,VAPA,SCRIB,RAB3GAP2,RAB3GAP1,ZFYVE16,STK3,MIA2	0.00024	0.0488
Establishment of organelle localization	DOCK7,TSG101,LSG1,TRIP11,RAB11B,SCRIB,ITGB1,CTNNB1	0.00024	0.0488
Positive regulation of protein localization to cell periphery	EPB41,SPTBN1,EPB41L2,ITGB1	0.00024	0.0488
