# Supplementary material for: Comparative Interactome Analysis Reveals Architectural Principles Governing K+ Channel Function in Cancer
Source: Int J Mol Sci. 2026 Jun 29;27(13):5862. doi: 10.3390/ijms27135862 (PMC13362327; doi:10.3390/ijms27135862)
Supplement: Supplementary file 1 [file ijms-27-05862-s001.zip › new-TableS6-STRING_enrichmentFunctionKCa3.1 (KCNN4) ∩ KCNK3 (TASK-1) combined.xls]

## Sheet: Table6-STRING_enrichmentFunctio
Description	Gene symbols	p_value	fdr
Cadherin binding	GOLGA3,LRRC59,ZC3HAV1,EIF4H,IQGAP1,SCYL1,STX5,RAB11B,VAPA,SPTBN1,SCRIB,SLK,EMD,ABI1,SLC3A2,JUP,ITGB1,PDXDC1,CTNND1, CAPZB,VAPB,SPTAN1,CTNNB1	3.61e-21	1.78e-17
Cell adhesion molecule binding	GOLGA3,LRRC59,ZC3HAV1,DSG2,EIF4H,IQGAP1,SCYL1,CXADR,STX5,RAB11B,VAPA,SPTBN1,SCRIB,UTRN,SLK,EMD,ABI1,SLC3A2,JUP,ITGB1, PDXDC1,CTNND1,CAPZB,VAPB,SPTAN1,CTNNB1	7.43e-20	1.83e-16
Protein binding	GOLGA3,LRRC59,ZC3HAV1,DOCK7,TSG101,NOTCH2,KIDINS220,DSG2,OSBP,EIF4H,ESYT1,TRIP11,IQGAP1,SCYL1,CISD2,CXADR,STX5, CAMLG,MAT2A,STX18,SNAP47,AP2A2,HGS,RAB11B,MTDH,LBR,TP53BP2,EPB41,VAPA,SPTBN1,IGF2R,SCRIB,ANKLE2,RAB3GAP2,UTRN, EPB41L2,SLK,EMD,STXBP3,ABI1,SLC3A2,JUP,ITGB1,PDXDC1,SEC24A,CTNND1,SCFD1,CAPZB,VEZT,RAB3GAP1,VAPB,POR,CAMK2D,SEC24B, STK3,UBE2J1,FKBP8, STIM1,MARCKS,AP2B1,SPTAN1,SCYL2,CTNNB1	1.25e-12	2.05e-09
Binding	CYP51A1,GOLGA3,LRRC59,CPSF3,ZC3HAV1,DOCK7,TSG101,NOTCH2,KIDINS220,DSG2,OSBP,XRN1,LSG1,EIF4H,ESYT1,TRIP11,IQGAP1,SCYL,CISD2,CDKAL1,CXADR,STX5,CAMLG,MAT2A,STX18,LEMD3,SNAP47,AP2A2,HGS,RAB11B,PDZD8,MTDH,LBR,TP53BP2,EPB41,VAPA,SPTBN1, IGF2R,SCRIB,ANKLE2,RAB3GAP2,IARS2,UTRN,EPB41L2,SEC23IP,SLK,EMD,STXBP3,ABI1,SLC3A2,JUP,ITGB1,PDXDC1,SEC24A,CTNND1,SCFD1, CAPZB,VEZT,RAB3GAP1,VAPB,STIM2,POR,CAMK2D,ZFYVE1…	9.04e-08	0.00011
Protein domain specific binding	KIDINS220,OSBP,IQGAP1,CXADR,STX18,AP2A2,HGS,LBR,TP53BP2,VAPA,EPB41L2,ABI1,VAPB,FKBP8,CTNNB1	2.7e-07	0.00027
SNAP receptor activity	USE1,STX5,STX18,SNAP47,SEC22B	1.04e-06	0.00085
Cytoskeletal protein binding	IQGAP1,RAB11B,EPB41,VAPA,SPTBN1,UTRN,EPB41L2,EMD,ABI1,ITGB1,CAPZB,VEZT,VAPB,CAMK2D,STIM1,MARCKS,SPTAN1	1.08e-06	0.00085
Protein-macromolecule adaptor activity	USE1,IQGAP1,STX5,STX18,SNAP47,AP2A2,NDC1,ABI1,JUP,SEC22B	1.42e-06	0.00088
SNARE binding	STX5,SNAP47,STXBP3,SEC24A,SCFD1,SEC24B	9.99e-06	0.0049
Enzyme binding	DOCK7,TSG101,NOTCH2,TRIP11,IQGAP1,CAMLG,AP2A2,HGS,SPTBN1,IGF2R,ANKLE2,RAB3GAP2,UTRN,JUP,ITGB1,CTNND1,RAB3GAP1, VAPB, POR,UBE2J1,STIM1,MARCKS,CTNNB1	1.51e-05	0.0068
Actin binding	IQGAP1,EPB41,SPTBN1,UTRN,EPB41L2,EMD,ITGB1,CAPZB,MARCKS,SPTAN1	2.4e-05	0.0098
Protein binding involved in heterotypic cell-cell adhesion	DSG2,CXADR,JUP	3.24e-05	0.0123
Protein-containing complex binding	TSG101,EIF4H,IQGAP1,CXADR,EPB41,SPTBN1,IGF2R,UTRN,EPB41L2,STXBP3,JUP,ITGB1,SCFD1,CAPZB,MARCKS,SPTAN1	8.13e-05	0.0286
