# Supplementary material for: Comparative Interactome Analysis Reveals Architectural Principles Governing K+ Channel Function in Cancer
Source: Int J Mol Sci. 2026 Jun 29;27(13):5862. doi: 10.3390/ijms27135862 (PMC13362327; doi:10.3390/ijms27135862)
Supplement: Supplementary file 1 [file ijms-27-05862-s001.zip › new-TableS7-STRING_enrichmentComponentKCa3.1 (KCNN4) ∩ KCNK3 (TASK-1) combined.xls]

## Sheet: Table7-STRING_enrichmentCompone
Description	Gene symbols	p_value	fdr
Endomembrane system	CYP51A1,GOLGA3,LRRC59,TSG101,NOTCH2,KIDINS220,OSBP,USE1,EHBP1,LSG1,ESYT1,TRIP11,IQGAP1,SCYL1,UBXN4,CISD2,CDKAL1,CXADR,STX5,CAMLG,STX18,LEMD3,SNAP47,AP2A2,HGS,RAB11B,PDZD8,MTDH,LBR,MIA3,VAPA,IGF2R,CLCC1,ANKLE2,RAB3GAP2,SEC23IP,EMD,STXBP3, NDC1,ABI1,JUP,ITGB1,PDXDC1,SEC24A,SCFD1,VEZT,RAB3GAP1,VAPB,STIM2,POR,CAMK2D,ZFYVE16,SEC24B,UBE2J1,SEC22B,FKBP8,STIM1, PGRMC2, AP2B1,SPTAN1,SCYL2,MIA2	1.11e-21	2.28e-18
Nuclear outer membrane-endoplasmic reticulum membrane network	CYP51A1,LRRC59,NOTCH2,OSBP,USE1,ESYT1,UBXN4,CISD2,CDKAL1,STX5,CAMLG,STX18,PDZD8,MTDH,LBR,MIA3,VAPA,CLCC1,ANKLE2, RAB3GAP2,EMD,SEC24A,SCFD1,RAB3GAP1,VAPB,STIM2,POR,CAMK2D,SEC24B,UBE2J1,SEC22B,FKBP8,STIM1,MIA2	7.19e-20	7.36e-17
Endoplasmic reticulum membrane	CYP51A1,LRRC59,NOTCH2,OSBP,USE1,ESYT1,UBXN4,CISD2,CDKAL1,STX5,CAMLG,STX18,PDZD8,MTDH,LBR,MIA3,VAPA,CLCC1,ANKLE2, RAB3GAP2,SEC24A,SCFD1,RAB3GAP1,VAPB,STIM2,POR,CAMK2D,SEC24B,UBE2J1,SEC22B,FKBP8,STIM1,MIA2	4.24e-19	2.89e-16
Organelle membrane	CYP51A1,GOLGA3,LRRC59,TSG101,NOTCH2,OSBP,USE1,ESYT1,TRIP11,IQGAP1,SCYL1,UBXN4,CISD2,CDKAL1,STX5,CAMLG,STX18,LEMD3,SNAP47,AP2A2,HGS,RAB11B,PDZD8,MTDH,LBR,MIA3,VAPA,IGF2R,CLCC1,ANKLE2,RAB3GAP2,SEC23IP,EMD,NDC1,SLC3A2,ITGB1,SEC24A,SCFD1,RAB3GAP1,VAPB,STIM2,POR,CAMK2D,ZFYVE16,SEC24B,UBE2J1,SEC22B,FKBP8,STIM1,AP2B1,SCYL2,MIA2	3.61e-18	1.48e-15
Organelle subcompartment	CYP51A1,GOLGA3,LRRC59,NOTCH2,OSBP,USE1,ESYT1,UBXN4,CISD2,CDKAL1,STX5,CAMLG,STX18,PDZD8,MTDH,LBR,MIA3,VAPA,IGF2R,CLCC1,ANKLE2,RAB3GAP2,SEC24A,SCFD1,RAB3GAP1,VAPB,STIM2,POR,CAMK2D,SEC24B,UBE2J1,SEC22B,FKBP8,STIM1,MIA2	7.75e-18	2.64e-15
Endoplasmic reticulum	CYP51A1,LRRC59,NOTCH2,OSBP,USE1,LSG1,ESYT1,UBXN4,CISD2,CDKAL1,STX5,CAMLG,STX18,PDZD8,MTDH,LBR,MIA3,VAPA,CLCC1,ANKLE2, RAB3GAP2,SEC23IP,EMD,ABI1,SEC24A,SCFD1,RAB3GAP1,VAPB,STIM2,POR,CAMK2D,SEC24B,UBE2J1,SEC22B,FKBP8,STIM1,PGRMC2,MIA2	3.09e-16	9.04e-14
Membrane	CYP51A1,GOLGA3,LRRC59,TSG101,NOTCH2,KIDINS220,DSG2,OSBP,USE1,EHBP1,XRN1,LSG1,EIF4H,ESYT1,TRIP11,IQGAP1,SCYL1,UBXN4,CISD2, CDKAL1,CXADR,STX5,CAMLG,STX18,LEMD3,SNAP47,AP2A2,HGS,RAB11B,PDZD8,MTDH,LBR,MIA3,EPB41,VAPA,SPTBN1,IGF2R,CLCC1,SCRIB, ANKLE2,RAB3GAP2,UTRN,EPB41L2,SEC23IP,EMD,STXBP3,NDC1,SLC3A2,JUP,ITGB1,SEC24A,CTNND1,SCFD1,CAPZB,VEZT,RAB3GAP1,VAPB, STIM2,POR,CAMK2D,ZFYVE16,SEC24B,UBE2J1,SEC22…	1.52e-13	3.88e-11
Cytoplasm	CYP51A1,GOLGA3,LRRC59,ZC3HAV1,TSG101,NOTCH2,KIDINS220,OSBP,USE1,EHBP1,XRN1,LSG1,EIF4H,ESYT1,TRIP11,IQGAP1,SCYL1,UBXN4, CISD2,CDKAL1,CXADR,STX5,CAMLG,MAT2A,STX18,SNAP47,AP2A2,HGS,RAB11B,PDZD8,MTDH,LBR,MIA3,TP53BP2,EPB41,VAPA,SPTBN1,IGF2R, CLCC1,SCRIB,ANKLE2,RAB3GAP2,IARS2,UTRN,EPB41L2,SEC23IP,SLK,EMD,STXBP3,NDC1,ABI1,SLC3A2,JUP,ITGB1,PDXDC1,SEC24A,CTNND1, SCFD1,CAPZB,VEZT,RAB3GAP1,VAPB,STIM2,POR,C…	4.51e-13	1.03e-10
Intracellular membrane-bounded organelle	CYP51A1,GOLGA3,LRRC59,CPSF3,ZC3HAV1,TSG101,NOTCH2,KIDINS220,DSG2,OSBP,USE1,EHBP1,XRN1,LSG1,ESYT1,TRIP11,IQGAP1,SCYL1,UBXN4,CISD2,CDKAL1,CXADR,STX5,CAMLG,STX18,LEMD3,SNAP47,AP2A2,HGS,RAB11B,PDZD8,MTDH,LBR,MIA3,TP53BP2,EPB41,VAPA,SPTBN1,IGF2R, CLCC1,SCRIB,ANKLE2,RAB3GAP2,IARS2,UTRN,EPB41L2,SEC23IP,EMD,STXBP3,NDC1,ABI1,SLC3A2,JUP,ITGB1,PDXDC1,SEC24A,CTNND1,SCFD1, VEZT,RAB3GAP1,VAPB,STIM2,POR,CAMK2D,…	8.03e-12	1.64e-09
Membrane-bounded organelle	CYP51A1,GOLGA3,LRRC59,CPSF3,ZC3HAV1,TSG101,NOTCH2,KIDINS220,DSG2,OSBP,USE1,EHBP1,XRN1,LSG1,ESYT1,TRIP11,IQGAP1,SCYL1,UBXN4,CISD2,CDKAL1,CXADR,STX5,CAMLG,STX18,LEMD3,SNAP47,AP2A2,HGS,RAB11B,PDZD8,MTDH,LBR,MIA3,TP53BP2,EPB41,VAPA,SPTBN1,IGF2R, CLCC1,SCRIB,ANKLE2,RAB3GAP2,IARS2,UTRN,EPB41L2,SEC23IP,SLK,EMD,STXBP3,NDC1,ABI1,SLC3A2,JUP,ITGB1,PDXDC1,SEC24A,CTNND1, SCFD1,CAPZB,VEZT,RAB3GAP1,VAPB,STIM2,P…	3.05e-11	5.68e-09
Cell junction	DOCK7,DSG2,OSBP,XRN1,IQGAP1,CXADR,SNAP47,AP2A2,RAB11B,MTDH,TP53BP2,EPB41,VAPA,SPTBN1,IGF2R,SCRIB,UTRN,EPB41L2,STXBP3,ABI1,SLC3A2,JUP,ITGB1,CTNND1,CAPZB,VEZT,RAB3GAP1,MARCKS,AP2B1,SPTAN1,CTNNB1	2.95e-10	5.04e-08
Intracellular organelle	CYP51A1,GOLGA3,LRRC59,CPSF3,ZC3HAV1,TSG101,NOTCH2,KIDINS220,DSG2,OSBP,USE1,EHBP1,XRN1,LSG1,ESYT1,TRIP11,IQGAP1,SCYL1, UBXN4,CISD2,CDKAL1,CXADR,STX5,CAMLG,STX18,LEMD3,SNAP47,AP2A2,HGS,RAB11B,PDZD8,MTDH,LBR,MIA3,TP53BP2,EPB41,VAPA,SPTBN1, IGF2R,CLCC1,SCRIB,ANKLE2,RAB3GAP2,IARS2,UTRN,EPB41L2,SEC23IP,EMD,STXBP3,NDC1,ABI1,SLC3A2,JUP,ITGB1,PDXDC1,SEC24A,CTNND1, SCFD1,CAPZB,VEZT,RAB3GAP1,VAPB,STIM2,POR,…	3.94e-10	6.21e-08
Vesicle	TSG101,KIDINS220,DSG2,EHBP1,TRIP11,IQGAP1,SCYL1,CXADR,STX5,SNAP47,AP2A2,HGS,RAB11B,VAPA,SPTBN1,IGF2R,SCRIB,UTRN,EPB41L2, SEC23IP,SLK,STXBP3,ABI1,SLC3A2,JUP,ITGB1,SEC24A,CTNND1,SCFD1,CAPZB,VEZT,RAB3GAP1,CAMK2D,ZFYVE16,SEC24B,SEC22B,MARCKS, AP2B1,SPTAN1,SCYL2,SUCLA2,CTNNB1	1.05e-09	1.54e-07
Bounding membrane of organelle	GOLGA3,TSG101,NOTCH2,OSBP,TRIP11,IQGAP1,SCYL1,CISD2,STX5,STX18,SNAP47,AP2A2,HGS,RAB11B,VAPA,IGF2R,CLCC1,SEC23IP,EMD,SLC3A2, ITGB1,SEC24A,SCFD1,CAMK2D,ZFYVE16,SEC24B,SEC22B,STIM1,AP2B1,SCYL2	1.58e-09	2.15e-07
Intracellular anatomical structure	CYP51A1,GOLGA3,LRRC59,CPSF3,ZC3HAV1,TSG101,NOTCH2,KIDINS220,DSG2,OSBP,USE1,EHBP1,XRN1,LSG1,EIF4H,ESYT1,TRIP11,IQGAP1,SCYL1,UBXN4,CISD2,CDKAL1,CXADR,STX5,CAMLG,MAT2A,STX18,LEMD3,SNAP47,AP2A2,HGS,RAB11B,PDZD8,MTDH,LBR,MIA3,TP53BP2,EPB41,VAPA, SPTBN1,IGF2R,CLCC1,SCRIB,ANKLE2,RAB3GAP2,IARS2,UTRN,EPB41L2,SEC23IP,SLK,EMD,STXBP3,NDC1,ABI1,SLC3A2,JUP,ITGB1,PDXDC1,SEC24A,CTNND1,SCFD1,CAPZB,VEZT,RAB3GAP1,V…	1.84e-09	2.35e-07
Cell cortex	IQGAP1,EPB41,SPTBN1,UTRN,EPB41L2,CTNND1,CAPZB,STIM1,MARCKS,SPTAN1,CTNNB1	9.26e-08	1.05e-05
Cytoplasmic vesicle membrane	TSG101,TRIP11,IQGAP1,SCYL1,STX5,SNAP47,AP2A2,HGS,RAB11B,VAPA,IGF2R,SEC23IP,ITGB1,SEC24A,CAMK2D,ZFYVE16,SEC24B,SEC22B,AP2B1, SCYL2	1.15e-07	1.24e-05
Coated vesicle membrane	SCYL1,STX5,AP2A2,IGF2R,SEC23IP,SEC24A,SEC24B,SEC22B,AP2B1	1.92e-07	1.87e-05
Cytoplasmic vesicle	TSG101,KIDINS220,EHBP1,TRIP11,IQGAP1,SCYL1,CXADR,STX5,SNAP47,AP2A2,HGS,RAB11B,VAPA,IGF2R,SEC23IP,STXBP3,SLC3A2,JUP,ITGB1, SEC24A,SCFD1,VEZT,CAMK2D,ZFYVE16,SEC24B,SEC22B,AP2B1,SPTAN1,SCYL2	2.14e-07	1.99e-05
Cortical cytoskeleton	IQGAP1,EPB41,SPTBN1,UTRN,EPB41L2,CAPZB,SPTAN1	4.05e-07	3.46e-05
Protein-containing complex	CPSF3,TSG101,NOTCH2,KIDINS220,USE1,EHBP1,EIF4H,IQGAP1,SCYL1,CISD2,CXADR,STX5,CAMLG,MAT2A,STX18,SNAP47,AP2A2,HGS,EPB41, SPTBN1,IGF2R,CLCC1,SCRIB,RAB3GAP2,UTRN,EPB41L2,NDC1,ABI1,SLC3A2,JUP,ITGB1,SEC24A,CTNND1,CAPZB,VEZT,RAB3GAP1,CAMK2D, SEC24B,STK3,SEC22B,FKBP8,AP2B1,SPTAN1,SUCLA2,CTNNB1	7.3e-07	5.98e-05
Membrane protein complex	TSG101,USE1,SCYL1,STX5,STX18,SNAP47,AP2A2,IGF2R,CLCC1,UTRN,SLC3A2,JUP,ITGB1,SEC24A,CTNND1,SEC24B,SEC22B,AP2B1,CTNNB1	7.8e-07	6.14e-05
Coated vesicle	SCYL1,STX5,AP2A2,IGF2R,SEC23IP,SEC24A,SEC24B,SEC22B,AP2B1,SCYL2	9.37e-07	6.91e-05
Cell-cell contact zone	DSG2,CXADR,SCRIB,JUP,ITGB1,CTNNB1	9.11e-07	6.91e-05
Cytosol	GOLGA3,ZC3HAV1,TSG101,KIDINS220,OSBP,EHBP1,XRN1,LSG1,EIF4H,IQGAP1,SCYL1,UBXN4,STX5,MAT2A,AP2A2,HGS,RAB11B,TP53BP2,EPB41, VAPA,SPTBN1,RAB3GAP2,EPB41L2,SEC23IP,SLK,EMD,STXBP3,ABI1,JUP,SEC24A,CTNND1,SCFD1,CAPZB,VEZT,RAB3GAP1,POR,CAMK2D,ZFYVE16, SEC24B,STK3,FKBP8,AP2B1,SPTAN1,CTNNB1	1.5e-06	0.00011
Anchoring junction	DOCK7,DSG2,IQGAP1,CXADR,RAB11B,MTDH,VAPA,IGF2R,SCRIB,UTRN,EPB41L2,ABI1,SLC3A2,JUP,ITGB1,CTNND1,VEZT,MARCKS,CTNNB1	2.68e-06	0.00018
SNARE complex	USE1,STX5,STX18,SNAP47,SEC22B	3.29e-06	0.00022
Membrane coat	SCYL1,AP2A2,IGF2R,SEC24A,SEC24B,AP2B1	3.55e-06	0.00023
Intercalated disc	DSG2,CXADR,JUP,ITGB1,CTNNB1	3.94e-06	0.00024
Vesicle coat	SCYL1,AP2A2,SEC24A,SEC24B,AP2B1	6.55e-06	0.00038
ER to Golgi transport vesicle membrane	STX5,SEC23IP,SEC24A,SEC24B,SEC22B	7.09e-06	0.0004
Nuclear envelope	LRRC59,UBXN4,LEMD3,MTDH,LBR,VAPA,IGF2R,CLCC1,EMD,NDC1,PGRMC2	8.16e-06	0.00045
Cell-cell junction	DSG2,IQGAP1,CXADR,MTDH,VAPA,SCRIB,JUP,ITGB1,CTNND1,VEZT,CTNNB1	1.02e-05	0.00055
Cell leading edge	IQGAP1,SPTBN1,SCRIB,SLK,ABI1,ITGB1,CTNND1,CAPZB,VEZT,CTNNB1	1.45e-05	0.00075
Endoplasmic reticulum exit site	MIA3,SEC24A,SEC24B,MIA2	1.43e-05	0.00075
Postsynapse	SNAP47,AP2A2,SPTBN1,SCRIB,UTRN,ABI1,ITGB1,CTNND1,CAPZB,RAB3GAP1,AP2B1,CTNNB1	1.43e-05	0.00075
Spectrin	SPTBN1,EPB41L2,SPTAN1	1.58e-05	0.00077
Extracellular exosome	TSG101,DSG2,IQGAP1,HGS,RAB11B,SPTBN1,IGF2R,SCRIB,UTRN,EPB41L2,SLK,STXBP3,ABI1,SLC3A2,JUP,ITGB1,CTNND1,CAPZB,RAB3GAP1, MARCKS,SPTAN1,SUCLA2,CTNNB1	1.66e-05	0.00079
Cortical actin cytoskeleton	IQGAP1,SPTBN1,UTRN,EPB41L2,SPTAN1	2.03e-05	0.00092
Actin cytoskeleton	EHBP1,IQGAP1,SPTBN1,UTRN,EPB41L2,NDC1,JUP,CAPZB,MARCKS,SPTAN1	4.39e-05	0.0019
Synapse	XRN1,CXADR,SNAP47,AP2A2,RAB11B,SPTBN1,SCRIB,UTRN,STXBP3,ABI1,SLC3A2,ITGB1,CTNND1,CAPZB,RAB3GAP1,AP2B1,CTNNB1	5.14e-05	0.0021
Transport vesicle membrane	STX5,SNAP47,RAB11B,SEC23IP,SEC24A,SEC24B,SEC22B	5.4e-05	0.0022
Apical junction complex	CXADR,MTDH,VAPA,JUP,CTNND1,CTNNB1	5.54e-05	0.0022
Transport vesicle	TRIP11,STX5,SNAP47,RAB11B,IGF2R,SEC23IP,SEC24A,SEC24B,SEC22B	9.64e-05	0.0037
Scrib-APC-beta-catenin complex	SCRIB,CTNNB1	0.00011	0.004
Endocytic vesicle	AP2A2,HGS,RAB11B,IGF2R,STXBP3,CAMK2D,SEC22B,AP2B1	0.00011	0.0041
Golgi membrane	GOLGA3,NOTCH2,OSBP,TRIP11,STX5,STX18,VAPA,IGF2R,CLCC1,SCFD1,SEC22B	0.00013	0.0046
Adherens junction	CXADR,SCRIB,JUP,CTNND1,VEZT,CTNNB1	0.00013	0.0046
Extrinsic component of plasma membrane	ESYT1,IQGAP1,SCRIB,JUP,CTNND1,CTNNB1	0.00013	0.0046
Apicolateral plasma membrane	CXADR,JUP,CTNNB1	0.00016	0.0055
Basal part of cell	DOCK7,CXADR,EPB41,SCRIB,STXBP3,SLC3A2,CTNNB1	0.00017	0.0059
Golgi apparatus	GOLGA3,NOTCH2,OSBP,TRIP11,SCYL1,STX5,STX18,RAB11B,VAPA,IGF2R,CLCC1,SEC23IP,PDXDC1,SCFD1,RAB3GAP1,VAPB,SEC22B,SCYL2	0.00018	0.0062
Endocytic vesicle membrane	AP2A2,RAB11B,IGF2R,CAMK2D,SEC22B,AP2B1	0.00019	0.0064
Plasma membrane region	CXADR,AP2A2,MTDH,EPB41,SPTBN1,SCRIB,UTRN,STXBP3,SLC3A2,JUP,ITGB1,VEZT,STIM1,AP2B1,CTNNB1	0.00023	0.0074
Lamellipodium	SCRIB,ABI1,ITGB1,CTNND1,CAPZB,CTNNB1	0.00027	0.0085
catenin-TCF7L2 complex	JUP,CTNNB1	0.00026	0.0085
Endoplasmic reticulum-Golgi intermediate compartment	TRIP11,SCYL1,STX5,SEC23IP,SEC22B	0.0003	0.0095
Nuclear membrane	LEMD3,MTDH,LBR,VAPA,CLCC1,EMD,NDC1	0.00036	0.0111
Catenin complex	JUP,CTNND1,CTNNB1	0.0004	0.0118
Schaffer collateral - CA1 synapse	ITGB1,CTNND1,CAPZB,CTNNB1	0.00039	0.0118
Actin-based cell projection	CXADR,UTRN,ABI1,ITGB1,VEZT,CTNNB1	0.00039	0.0118
Focal adhesion	DOCK7,IQGAP1,IGF2R,EPB41L2,JUP,ITGB1,MARCKS,CTNNB1	0.00044	0.0126
Basolateral plasma membrane	CXADR,EPB41,SCRIB,STXBP3,SLC3A2,CTNNB1	0.00046	0.0131
Myelin sheath abaxonal region	SCRIB,ITGB1	0.00049	0.0138
Endosome membrane	TSG101,AP2A2,HGS,RAB11B,IGF2R,ITGB1,ZFYVE16,AP2B1,SCYL2	0.00053	0.0141
Postsynaptic density	SNAP47,SPTBN1,SCRIB,ABI1,CTNND1,CAPZB,CTNNB1	0.00052	0.0141
Extrinsic component of membrane	GOLGA3,ESYT1,IQGAP1,SCRIB,JUP,CTNND1,CTNNB1	0.00051	0.0141
Hippocampal mossy fiber to CA3 synapse	SNAP47,CTNND1,CAPZB	0.00056	0.0147
AP-2 adaptor complex	AP2A2,AP2B1	0.00063	0.0161
Postsynaptic density, intracellular component	CTNND1,CTNNB1	0.00078	0.0196
Integral component of endoplasmic reticulum membrane	ESYT1,CAMLG,ANKLE2,FKBP8,STIM1	0.00083	0.02
Growth cone	DOCK7,IQGAP1,CXADR,ABI1,CTNND1	0.00092	0.0217
Zonula adherens	JUP,CTNND1	0.00096	0.0222
Fascia adherens	JUP,CTNNB1	0.00096	0.0222
Spectrin-associated cytoskeleton	EPB41,SPTBN1	0.00096	0.0222
Cytoplasmic side of plasma membrane	ESYT1,IQGAP1,AP2A2,JUP,AP2B1	0.00099	0.0224
Integral component of membrane	CYP51A1,LRRC59,NOTCH2,KIDINS220,DSG2,USE1,ESYT1,CISD2,CDKAL1,CXADR,STX5,CAMLG,STX18,LEMD3,PDZD8,MTDH,LBR,MIA3,EPB41, VAPA,IGF2R,CLCC1,ANKLE2,EMD,NDC1,SLC3A2,ITGB1,SCFD1,VEZT,VAPB,STIM2,POR,UBE2J1,SEC22B,FKBP8,STIM1,PGRMC2,MIA2	0.001	0.0226
Clathrin coat	AP2A2,IGF2R,AP2B1	0.001	0.0228
Perinuclear region of cytoplasm	OSBP,EIF4H,CISD2,SNAP47,MTDH,TP53BP2,IGF2R,SLK,ITGB1,CTNNB1	0.0011	0.0237
Filopodium	CXADR,UTRN,ABI1,ITGB1	0.0013	0.0268
Integral component of organelle membrane	ESYT1,CAMLG,LEMD3,LBR,ANKLE2,FKBP8,STIM1	0.0015	0.0318
Secretory vesicle	TRIP11,IQGAP1,CXADR,SNAP47,AP2A2,RAB11B,VAPA,IGF2R,STXBP3,JUP,VEZT,SPTAN1	0.0017	0.0341
Cellular anatomical entity	CYP51A1,GOLGA3,LRRC59,CPSF3,ZC3HAV1,DOCK7,TSG101,NOTCH2,KIDINS220,DSG2,OSBP,USE1,EHBP1,XRN1,LSG1,EIF4H,ESYT1,TRIP11,IQGAP1,SCYL1,UBXN4,CISD2,CDKAL1,CXADR,STX5,CAMLG,MAT2A,STX18,LEMD3,SNAP47,AP2A2,HGS,RAB11B,PDZD8,MTDH,LBR,MIA3,TP53BP2,EPB41, VAPA,SPTBN1,IGF2R,CLCC1,SCRIB,ANKLE2,RAB3GAP2,IARS2,UTRN,EPB41L2,SEC23IP,SLK,EMD,STXBP3,NDC1,ABI1,SLC3A2,JUP,ITGB1,PDXDC1, SEC24A,CTNND1,SCFD1,CAPZB,VEZT,RAB…	0.002	0.0405
Bicellular tight junction	CXADR,MTDH,VAPA,CTNNB1	0.0024	0.0456
COPII vesicle coat	SEC24A,SEC24B	0.0023	0.0456
Presynaptic active zone cytoplasmic component	CTNND1,CTNNB1	0.0026	0.0494
