# Supplementary material for: Comparative Interactome Analysis Reveals Architectural Principles Governing K+ Channel Function in Cancer
Source: Int J Mol Sci. 2026 Jun 29;27(13):5862. doi: 10.3390/ijms27135862 (PMC13362327; doi:10.3390/ijms27135862)
Supplement: Supplementary file 1 [file ijms-27-05862-s001.zip › new-TableS8-STRING_enrichmentKEGGKir2.1 (KCNJ2) ∩ KCNK3 (TASK-1) combined.xls]

## Sheet: Table8-STRING_enrichmentKEGGKir
Description	Gene symbols	p_value	fdr
Endocytosis	STAM2,EGFR,HGS,IGF2R,STAM,TFRC,ZFYVE16,RABEP1,IGF1R	2.76e-08	9.28e-06
Protein processing in endoplasmic reticulum	PDIA3,SEC23A,SEC23B,SEC31A,SEC24A,SEC24B,PDIA4	4.43e-07	7.44e-05
Cell adhesion molecules	ITGAV,ALCAM,OCLN,MPZL1,F11R	4.82e-05	0.0054
Arrhythmogenic right ventricular cardiomyopathy	ITGAV,DSG2,JUP,DAG1	7.63e-05	0.0064
HIF-1 signaling pathway	EGFR,INSR,TFRC,IGF1R	0.00022	0.0145
