# Supplementary material for: Comparative Interactome Analysis Reveals Architectural Principles Governing K+ Channel Function in Cancer
Source: Int J Mol Sci. 2026 Jun 29;27(13):5862. doi: 10.3390/ijms27135862 (PMC13362327; doi:10.3390/ijms27135862)
Supplement: Supplementary file 1 [file ijms-27-05862-s001.zip › new-TableS9-enrichment.KEGGKir2.1 (KCNJ2) ∩ KCNK3 (TASK-1) combined.xls]

## Sheet: Sheet1
#term ID	Term description	Observed gene count	Background gene count	Strength	Signal	fdr	Matching proteins in your network (labels)
hsa04144	Endocytosis	9	241	1.11	1.18	1.28e-05	STAM2,EGFR,HGS,IGF2R,STAM,TFRC,ZFYVE16,RABEP1,IGF1R
hsa04141	Protein processing in endoplasmic reticulum	7	163	1.17	1.06	9.55e-05	PDIA3,SEC23A,SEC23B,SEC31A,SEC24A,SEC24B,PDIA4
hsa04514	Cell adhesion molecules	5	138	1.1	0.63	0.0064	ITGAV,ALCAM,OCLN,MPZL1,F11R
hsa05412	Arrhythmogenic right ventricular cardiomyopathy	4	77	1.25	0.65	0.0074	ITGAV,DSG2,JUP,DAG1
hsa04066	HIF-1 signaling pathway	4	102	1.13	0.53	0.0167	EGFR,INSR,TFRC,IGF1R
